# Supplementary material for: Environmental Impacts of Global Offshore Wind Energy Development until 2040
Source: Environ Sci Technol. 2022 Jul 28;56(16):11567–77. doi: 10.1021/acs.est.2c02183 (PMC9386896; doi:10.1021/acs.est.2c02183)
Supplement: Supplementary file 2 — es2c02183_si_002.xlsx [file es2c02183_si_002.xlsx]

## Sheet: Cover sheet
Supporting imformation II
Environmental impacts of global offshore wind energy development until 2040
Chen Li1*, José M. Mogollón1, Arnold Tukker1,2, Bernhard Steubing1
1 Institute of Environmental Sciences (CML), Leiden University, P.O. Box 9518, 2300 RA Leiden, the Netherlands
2 Netherlands Organization for Applied Scientific Research, P.O. Box 96800, 2509 JE Den Haag, the Netherlands
* Correspondent author: c.li@cml.leidenuniv.nl
Sheet	Note
Para	Information on parameters, e.g. lifetime, capacity factor, nominal capacity, distance from shore, and water depth; Inflow, stock, and outflow based on SP and SD capacity scenarios
RecyclingRates	Recycling rates for 24 materials, under three recycing scenarios, i.e. EoL_H, EoL_O, and EoL_C
LCI_CT	Life cycle inventory (LCI) based on CT technology scenario and EoL_O recycling scenario, FU: one turbine
LCI_AT	Life cycle inventory (LCI) based on AT technology scenario and EoL_O recycling scenario, FU: one turbine
LCI_NT	Life cycle inventory (LCI) based on NT technology scenario and EoL_O recycling scenario, FU: one turbine
LCI_EoL_H	Life cycle inventory (LCI) for EoL, based on EoL_H recycling scenario and AT technology scenario, FU: one turbine
LCI_EoL_C	Life cycle inventory (LCI) for EoL, based on EoL_C recycling scenario and AT technology scenario, FU: one turbine
LCI_EoL_O	Life cycle inventory (LCI) for EoL, based on EoL_O recycling scenario and AT technology scenario, FU: one turbine
Intensity_ReCiPe_Stat	Environmental impact intensity of endpoint supply chain (processes modeled in ecoinvent), in year 2020, 2025, 2030, 2035, 2040, 2045, 2050, 2055, and 2060
Intensity_ReCiPe_Time	Environmental impact intensity of endpoint supply chain (processes modeled in ecoinvent), yearly, linear regression adjusted, from 2020 to 2060
Results_ImpactPerMW	Environmental impact per MW from 2020 to 2040, for all impact categories
Results_ImpactPerMWh	Environmental impact per MWh from 2020 to 2040, for all impact categories
Results_Fleet_Impact_SP	Environmental impact per fleet (SP) from 2020 to 2040, for all impact categories
Results_Fleet_Impact_SD	Environmental impact per fleet (SD) from 2020 to 2040, for all impact categories

## Sheet: Para
Year	CapacityFactor	Lifetime	AverTurbineCapacity	AverTurbineCapacity_range	Distance_from_shore	Water_depth	SP_Stock	SP_Inflow	SP_Outflow	SD_Stock	SD_Inflow	SD_Outflow
2020	0.5	20	7.80322	7.77607	39.2722	25.3878	34096.7	11014.3	94.5537	37371.3	12072.1	103.634
2021	0.505	20.25	8.19236	8.16522	41.0796	26.3884	41546	8767.58	118.472	48385.4	10210.9	137.975
2022	0.51	20.5	8.5815	8.55436	42.8869	27.389	49561	9106.73	149.936	60255.3	11071.8	182.289
2023	0.515	20.75	8.97064	8.94351	44.6942	28.3896	58141.7	8552.9	190.793	72981	10735.8	239.488
2024	0.52	21	9.35978	9.33265	46.5016	29.3903	67288	13204.1	243.316	86562.6	16986.4	313.013
2025	0.525	21.25	9.74893	9.72179	48.3089	30.3909	77000	10744.6	310.392	101000	14093.5	407.137
2026	0.53	21.5	10.1381	10.1109	50.1162	31.3915	92854.8	17919.1	396.472	123304	23795.1	526.484
2027	0.535	21.75	10.5272	10.5001	51.9236	32.3921	109582	20240.9	504.85	146856	27125.6	676.57
2028	0.54	22	10.9164	10.8892	53.7309	33.3927	127182	17080.6	639.544	171656	23053.4	863.181
2029	0.545	22.25	11.3055	11.2783	55.5382	34.3933	145655	20501.5	804.817	197704	27827.5	1092.41
2030	0.55	22.5	11.6946	11.6675	57.3456	35.3939	165000	19600.3	1005.1	225000	26727.6	1370.6
2031	0.555	22.75	12.0838	12.0566	59.1529	36.3946	182858	20068.3	1224.51	254427	27922.8	1703.77
2032	0.56	23	12.4729	12.4458	60.9602	37.3952	201488	21852.2	1482.12	285140	30924.7	2097.46
2033	0.565	23.25	12.8621	12.8349	62.7676	38.3958	220888	23861.7	1780.42	317140	34259.5	2556.24
2034	0.57	23.5	13.2512	13.2241	64.5749	39.3964	241058	26111.9	2121.08	350427	37958.8	3083.41
2035	0.575	23.75	13.6403	13.6132	66.3822	40.397	262000	28619.8	2504.84	385000	42055.8	3680.77
2036	0.58	24	14.0295	13.8078	68.1896	41.3976	276939	22041.7	2880.94	418030	33271.1	4348.67
2037	0.585	24.25	14.4186	14.0023	69.9969	42.3982	292409	23876.3	3288.62	452245	36927.4	5086.23
2038	0.59	24.5	14.8078	14.1969	71.8042	43.3989	308409	25902	3726.24	487645	40955.2	5891.79
2039	0.595	24.75	15.1969	14.3915	73.6116	44.3995	324939	28131.4	4192.18	524230	45384.8	6763.3
2040	0.6	25	15.5861	14.5861	75.4189	45.4001	342000	30579.2	4684.92	562000	50250	7698.62

## Sheet: RecyclingRates
Material	EoL_H	EoL_O	EoL_C
Iron	1	0.96	0.95
High alloyed Steel	1	0.9	0.52
Low alloyed Steel	1	0.95	0.85
Concrete	1	0.85	0.5
Copper (Cu)	1	0.53	0.42
Aluminium (Al)	1	0.95	0.5
Electrics/Electronics	1	0	0
Silica (Si)	1	0	0
Glass fiber	1	0	0
Carbon fiber	1	0	0
Bio fiber	1	0	0
Epoxy resin	1	0	0
Neodymium (Nd)	1	0.21	0.01
Dysprosium (Dy)	1	0.21	0.01
Praseodymium (Pr)	1	0.21	0.01
Terbium (Tb)	1	0.21	0.01
Yttrium (Y)	1	0	0
Boron (B)	1	0.01	0.01
Polymers	1	0	0
Chromium (Cr)	1	0.93	0.87
Manganese (Mn)	1	0.53	0.53
Molybdenum (Mo)	1	0.3	0.3
Nickel (Ni)	1	0.63	0.57
Zinc (Zn)	1	0.6	0.19

## Sheet: LCI_EoL_H
Stage	Component	Supply chain				Endpoint supplychain(ecoinvent)	referenceproduct	location	recycling rate	unit	2020	2021	2022	2023	2024	2025	2026	2027	2028	2029	2030	2031	2032	2033	2034	2035	2036	2037	2038	2039	2040	Ref
EoL	Turbine	EoL Material use and processing of nacelle (unit)				market for cast iron	cast iron	GLO	1	kilogram	74741.9	85276.4	95281.9	105261	114756	125148	108713	159159	163457	172539	213098	173481	187011	200884	215124	229758	198807	215020	231763	249089	267076	Li et al. submitted to journal
EoL	Turbine					steel production, chromium steel 18/8, hot rolled	steel, chromium steel 18/8, hot rolled	RER	1	kilogram	72298.9	81335.1	89581.6	97518.5	104820	112678	96497.2	139301	141092	146910	179025	143525	152409	161322	170288	179335	153067	163360	173818	184485	195419	Li et al. submitted to journal
EoL	Turbine					market for steel, low-alloyed	steel, low-alloyed	GLO	1	kilogram	31799.9	35354.8	38481.7	41393.5	43954.4	46670.7	39472.6	56266.9	56269.3	57843.9	69586.9	54880.7	57322.5	59675.1	61951.1	64164.2	53862.5	56540.9	59179.7	61796.5	64413.7	Li et al. submitted to journal
EoL	Turbine					market for copper	copper	GLO	1	kilogram	4954.43	5744.53	6519.28	7312.97	8092.34	8955.55	7892	11717.3	12199.5	13050	16327.8	12742.6	13155.4	13520.4	13839.5	14114.7	11651.5	12010.3	12325.8	12600.5	12837.7	Li et al. submitted to journal
EoL	Turbine					market for aluminium, wrought alloy	aluminium, wrought alloy	GLO	1	kilogram	2012.17	2261.78	2489.44	2708.62	2909.68	3126.36	2676.23	3861.81	3910.05	4070.01	4958.34	3972.01	4214.78	4458.25	4703.13	4950.23	4223.04	4505.08	4791.72	5084.21	5384.23	Li et al. submitted to journal
EoL	Turbine					market for neodymium oxide	neodymium oxide	GLO	1	kilogram	77.6487	92.4938	106.988	121.412	135.017	149.237	133.151	199.33	208.488	223.318	278.956	262.366	317.341	374.327	432.95	492.869	449.702	508.284	568.196	629.204	691.159	Li et al. submitted to journal
EoL	Turbine					market for dysprosium oxide	dysprosium oxide	GLO	1	kilogram	7.59103	9.12966	10.6452	12.1624	13.6037	15.1121	13.5425	20.352	21.3603	22.9501	28.7473	26.2616	31.0949	36.0873	41.2071	46.4263	41.9991	47.1304	52.3645	57.682	63.0715	Li et al. submitted to journal
EoL	Turbine					market for praseodymium oxide	praseodymium oxide	GLO	1	kilogram	13.9652	16.8281	19.6299	22.4094	25.0184	28.6791	25.7965	38.8943	40.9391	44.099	55.3652	51.6895	62.1898	73.0656	84.2457	95.6664	87.1093	98.2891	109.716	121.346	133.151	Li et al. submitted to journal
EoL	Turbine					market for terbium oxide	terbium oxide	GLO	1	kilogram	4.92548	5.89675	6.86324	7.84516	8.79619	9.23309	8.24332	12.2999	12.8261	13.6998	17.068	15.3662	17.9951	20.706	23.4825	26.3099	23.6918	26.4844	29.3303	32.2197	35.0397	Li et al. submitted to journal
EoL	Turbine					market for yttrium oxide	yttrium oxide	GLO	1	kilogram	0	0	0	0	0	0	0	0	0	0	0	0	0	0	0	0	0	0	0	0	0	Li et al. submitted to journal
EoL	Turbine					market for electronics, for control units	electronics, for control units	GLO	1	kilogram	695.546	772.643	839.528	900.761	954.712	1011.19	853.073	1212.9	1209.76	1240.28	1487.97	1171.73	1221.95	1270.03	1316.23	1360.82	1140.2	1194.54	1247.69	1300	1351.92	Li et al. submitted to journal
EoL	Turbine					market for boron carbide	boron carbide	GLO	1	kilogram	2.43376	2.96757	3.51911	4.09999	4.68728	5.33334	4.81213	7.28821	7.71541	8.36741	10.5863	10.4068	13.04	15.8513	18.8304	21.9686	20.511	23.6976	27.059	30.5914	34.2951	Li et al. submitted to journal
EoL	Turbine	EoL Material use and processing of rotor (unit)				market for cast iron	cast iron	GLO	1	kilogram	37740.6	42367.5	46712.6	51035.5	54859.7	59069.9	50632	73100.9	73995.8	76945.2	93574.3	74840.9	79214	83499.9	87701.2	91823.4	77854.3	82474.4	87037.6	91556.2	96050.2	Li et al. submitted to journal
EoL	Turbine					steel production, chromium steel 18/8, hot rolled	steel, chromium steel 18/8, hot rolled	RER	1	kilogram	13750.5	15436.2	17019.3	18594.3	19987.6	21521.6	18447.3	26633.7	26959.7	28034.3	34093	27267.6	28860.9	30422.4	31953.1	33455	28365.5	30048.8	31711.4	33357.7	34995	Li et al. submitted to journal
EoL	Turbine					market for steel, low-alloyed	steel, low-alloyed	GLO	1	kilogram	14335.6	16093.1	17743.5	19385.6	20838.2	22437.4	19232.3	27767	28106.9	29227.2	35543.7	28427.9	30089	31717	33312.8	34878.6	29572.6	31327.5	33060.8	34777.2	36484.2	Li et al. submitted to journal
EoL	Turbine					market for glass fibre reinforced plastic, polyamide, injection moulded	glass fibre reinforced plastic, polyamide, injection moulded	GLO	1	kilogram	52270.2	57874.4	62919.3	67764.6	71786.8	76154.2	64292.6	91397.4	91065.9	93180.3	111467	86207.9	88100.8	89521.8	90478.9	90982.3	73932	74887	75373.4	75402.2	74988.8	Li et al. submitted to journal
EoL	Turbine					market for carbon fibre reinforced plastic, injection moulded	carbon fibre reinforced plastic, injection moulded	GLO	1	kilogram	2470.76	3660.39	5017.98	6560.39	8216.17	10106.1	9746.96	15645.4	17436.8	19803.1	26125	24141	29019.7	34279.9	39917.1	45928.6	42481.1	48787.6	55520.6	62687	70302	Li et al. submitted to journal
EoL	Turbine					market for fibre, kenaf	fibre, kenaf	GLO	1	kilogram	0	0	0	0	0	0	0	0	0	0	0	0	0	0	0	0	0	0	0	0	0	Li et al. submitted to journal
EoL	Turbine					market for epoxy resin, liquid	epoxy resin, liquid	RER	1	kilogram	25421.3	28455.1	31281.7	34076	36520.8	39206	33504.3	48225.7	48666.8	50450.6	61163.2	48615.4	51132.4	53554.6	55884	58124.7	48951.9	51503.5	53976.7	56379	58722.9	Li et al. submitted to journal
EoL	Turbine					silicone product production	silicone product	RER	1	kilogram	26655.5	29805.3	32636.9	35318.3	37694.9	40218.6	34160.2	48871.4	49020.5	50511.9	60871.3	48354.7	50834.1	53223.2	55525.6	57746.1	48634.4	51177.9	53651.5	56064	58428.7	Li et al. submitted to journal
EoL	Turbine					market for copper	copper	GLO	1	kilogram	146.282	164.215	181.057	197.812	212.635	228.953	196.248	283.337	286.806	298.237	362.691	290.081	307.031	323.643	339.927	355.904	301.761	319.668	337.355	354.869	372.288	Li et al. submitted to journal
EoL	Turbine					market for aluminium, wrought alloy	aluminium, wrought alloy	GLO	1	kilogram	146.282	164.215	181.057	197.812	212.635	228.953	196.248	283.337	286.806	298.237	362.691	290.081	307.031	323.643	339.927	355.904	301.761	319.668	337.355	354.869	372.288	Li et al. submitted to journal
EoL	Turbine	EoL Material use and processing of tower (unit)				market for sheet rolling, steel	sheet rolling, steel	GLO	1	kilogram	341030	379019	411344	440043	465363	491025	412443	583534	578839	589849	702955	547482	564247	579117	592209	603652	498258	513812	527811	540404	551775	Li et al. submitted to journal
EoL	Turbine					market group for concrete, normal	concrete, normal [m3]	GLO	1	m3	0	0	0	0	0	0	0	0	0	0	0	20.3021	42.2137	65.563	90.1898	115.948	115.887	140.698	166.704	193.807	221.94	Li et al. submitted to journal
EoL	Turbine					market for copper	copper	GLO	1	kilogram	3160.94	3513.05	3812.67	4078.67	4313.35	4551.21	3822.85	5408.66	5365.14	5467.19	6515.55	5016.15	5108.57	5179.29	5229.85	5261.89	4285.19	4358.05	4413.06	4451.89	4476.42	Li et al. submitted to journal
EoL	Turbine					market for aluminium, wrought alloy	aluminium, in mixed metal scrap	Europe without Switzerland	1	kilogram	3512.16	3903.39	4236.3	4531.85	4792.61	5056.9	4247.62	6009.62	5961.27	6074.65	7239.5	5573.5	5676.19	5754.76	5810.95	5846.54	4761.32	4842.27	4903.4	4946.54	4973.8	Li et al. submitted to journal
EoL	Turbine					market for electronics, for control units	electronics, for control units	GLO	1	kilogram	3512.16	3903.39	4236.3	4531.85	4792.61	5056.9	4247.62	6009.62	5961.27	6074.65	7239.5	6130.59	6834.55	7553.84	8285.8	9028.22	7941.32	8703.09	9477.84	10264.7	11064	Li et al. submitted to journal
EoL	Turbine					market for neodymium oxide	neodymium oxide	GLO	1	kilogram	69.5361	75.608	80.4423	84.5098	87.4838	90.4466	75.7977	106.975	105.831	107.537	127.766	100.044	103.65	106.925	109.886	112.549	93.3314	96.6778	99.7418	102.546	105.119	Li et al. submitted to journal
EoL	Turbine					market for dysprosium oxide	dysprosium oxide	GLO	1	kilogram	11.5894	12.6013	13.4071	14.085	14.5806	15.0744	12.6329	17.8291	17.6386	17.9228	21.2943	16.674	17.2749	17.8209	18.3143	18.7581	15.5552	16.113	16.6236	17.091	17.5199	Li et al. submitted to journal
EoL	Foundation	EoL Material use and processing of foundation (unit)				market for reinforcing steel	reinforcing steel	GLO	1	kilogram	3.6059e+06	2.82049e+06	2.87494e+06	2.65444e+06	4.01956e+06	3.23843e+06	4.03366e+06	5.84921e+06	4.51206e+06	5.14824e+06	5.52643e+06	4.37111e+06	4.88182e+06	5.46076e+06	6.11458e+06	6.85101e+06	4.48357e+06	5.15386e+06	5.90858e+06	6.75775e+06	7.71361e+06	Li et al. submitted to journal
EoL	Foundation					market group for concrete, normal	concrete, normal [m3]	GLO	1	m3	165.231	121.128	115.235	98.9125	138.624	102.796	117.107	154.168	107.005	108.664	102.412	75.1502	77.3389	79.0808	80.1742	80.393	46.4073	46.1868	44.7236	41.7306	36.8802	Li et al. submitted to journal
EoL	Turbine	Waste treatment Material use and processing of nacelle (unit)		market for cast iron	cast iron	treatment of sludge, pig iron production, residual material landfill		Europe without Switzerland	0	kilogram	0	0	0	0	0	0	0	0	0	0	0	0	0	0	0	0	0	0	0	0	0	Li et al. submitted to journal
EoL	Turbine			steel production, chromium steel 18/8, hot rolled	steel, chromium steel 18/8, hot rolled	treatment of scrap steel, municipal incineration		Europe without Switzerland	0	kilogram	0	0	0	0	0	0	0	0	0	0	0	0	0	0	0	0	0	0	0	0	0	Li et al. submitted to journal
EoL	Turbine			market for steel, low-alloyed	steel, low-alloyed	treatment of scrap steel, municipal incineration		Europe without Switzerland	0	kilogram	0	0	0	0	0	0	0	0	0	0	0	0	0	0	0	0	0	0	0	0	0	Li et al. submitted to journal
EoL	Turbine			market for copper	copper	treatment of scrap copper, municipal incineration		Europe without Switzerland	0	kilogram	0	0	0	0	0	0	0	0	0	0	0	0	0	0	0	0	0	0	0	0	0	Li et al. submitted to journal
EoL	Turbine			market for aluminium, wrought alloy	aluminium, wrought alloy	treatment of scrap aluminium, municipal incineration		Europe without Switzerland	0	kilogram	0	0	0	0	0	0	0	0	0	0	0	0	0	0	0	0	0	0	0	0	0	Li et al. submitted to journal
EoL	Turbine			market for neodymium oxide	neodymium oxide	treatment of average incineration residue, residual material landfill		CH	0	kilogram	0	0	0	0	0	0	0	0	0	0	0	0	0	0	0	0	0	0	0	0	0	Li et al. submitted to journal
EoL	Turbine			market for dysprosium oxide	dysprosium oxide	treatment of average incineration residue, residual material landfill		CH	0	kilogram	0	0	0	0	0	0	0	0	0	0	0	0	0	0	0	0	0	0	0	0	0	Li et al. submitted to journal
EoL	Turbine			market for praseodymium oxide	praseodymium oxide	treatment of average incineration residue, residual material landfill		CH	0	kilogram	0	0	0	0	0	0	0	0	0	0	0	0	0	0	0	0	0	0	0	0	0	Li et al. submitted to journal
EoL	Turbine			market for terbium oxide	terbium oxide	treatment of average incineration residue, residual material landfill		CH	0	kilogram	0	0	0	0	0	0	0	0	0	0	0	0	0	0	0	0	0	0	0	0	0	Li et al. submitted to journal
EoL	Turbine			market for yttrium oxide	yttrium oxide	treatment of average incineration residue, residual material landfill		CH	0	kilogram	0	0	0	0	0	0	0	0	0	0	0	0	0	0	0	0	0	0	0	0	0	Li et al. submitted to journal
EoL	Turbine			market for electronics, for control units	electronics, for control units	treatment of waste plastic, consumer electronics, sanitary landfill, wet infiltration class (500mm)		GLO	0	kilogram	0	0	0	0	0	0	0	0	0	0	0	0	0	0	0	0	0	0	0	0	0	Li et al. submitted to journal
EoL	Turbine			market for boron carbide	boron carbide	treatment of average incineration residue, residual material landfill		CH	0	kilogram	0	0	0	0	0	0	0	0	0	0	0	0	0	0	0	0	0	0	0	0	0	Li et al. submitted to journal
EoL	Turbine	Waste treatment Material use and processing of rotor (unit)		market for cast iron	cast iron	treatment of sludge, pig iron production, residual material landfill		Europe without Switzerland	0	kilogram	0	0	0	0	0	0	0	0	0	0	0	0	0	0	0	0	0	0	0	0	0	Li et al. submitted to journal
EoL	Turbine			steel production, chromium steel 18/8, hot rolled	steel, chromium steel 18/8, hot rolled	treatment of scrap steel, municipal incineration		Europe without Switzerland	0	kilogram	0	0	0	0	0	0	0	0	0	0	0	0	0	0	0	0	0	0	0	0	0	Li et al. submitted to journal
EoL	Turbine			market for steel, low-alloyed	steel, low-alloyed	treatment of scrap steel, municipal incineration		Europe without Switzerland	0	kilogram	0	0	0	0	0	0	0	0	0	0	0	0	0	0	0	0	0	0	0	0	0	Li et al. submitted to journal
EoL	Turbine			market for glass fibre reinforced plastic, polyamide, injection moulded	glass fibre reinforced plastic, polyamide, injection moulded	treatment of average incineration residue, residual material landfill		GLO	0	kilogram	0	0	0	0	0	0	0	0	0	0	0	0	0	0	0	0	0	0	0	0	0	Li et al. submitted to journal
EoL	Turbine			market for carbon fibre reinforced plastic, injection moulded	carbon fibre reinforced plastic, injection moulded	treatment of average incineration residue, residual material landfill		CH	0	kilogram	0	0	0	0	0	0	0	0	0	0	0	0	0	0	0	0	0	0	0	0	0	Li et al. submitted to journal
EoL	Turbine			market for fibre, kenaf	fibre, kenaf	treatment of average incineration residue, residual material landfill		CH	0	kilogram	0	0	0	0	0	0	0	0	0	0	0	0	0	0	0	0	0	0	0	0	0	Li et al. submitted to journal
EoL	Turbine			market for epoxy resin, liquid	epoxy resin, liquid	treatment of average incineration residue, residual material landfill		CH	0	kilogram	0	0	0	0	0	0	0	0	0	0	0	0	0	0	0	0	0	0	0	0	0	Li et al. submitted to journal
EoL	Turbine			silicone product production	silicone product	treatment of average incineration residue, residual material landfill		CH	0	kilogram	0	0	0	0	0	0	0	0	0	0	0	0	0	0	0	0	0	0	0	0	0	Li et al. submitted to journal
EoL	Turbine			market for copper	copper	treatment of scrap copper, municipal incineration		Europe without Switzerland	0	kilogram	0	0	0	0	0	0	0	0	0	0	0	0	0	0	0	0	0	0	0	0	0	Li et al. submitted to journal
EoL	Turbine			market for aluminium, wrought alloy	aluminium, wrought alloy	treatment of scrap aluminium, municipal incineration		Europe without Switzerland	0	kilogram	0	0	0	0	0	0	0	0	0	0	0	0	0	0	0	0	0	0	0	0	0	Li et al. submitted to journal
EoL	Turbine	Waste treatment Material use and processing of tower (unit)		market for sheet rolling, steel	sheet rolling, steel	treatment of scrap steel, municipal incineration		Europe without Switzerland	0	kilogram	0	0	0	0	0	0	0	0	0	0	0	0	0	0	0	0	0	0	0	0	0	Li et al. submitted to journal
EoL	Turbine			market group for concrete, normal	concrete, normal [m3]	treatment of waste concrete, inert material landfill		Europe without Switzerland	0	m3	0	0	0	0	0	0	0	0	0	0	0	0	0	0	0	0	0	0	0	0	0	Li et al. submitted to journal
EoL	Turbine			market for copper	copper	treatment of scrap copper, municipal incineration		Europe without Switzerland	0	kilogram	0	0	0	0	0	0	0	0	0	0	0	0	0	0	0	0	0	0	0	0	0	Li et al. submitted to journal
EoL	Turbine			market for aluminium, wrought alloy	aluminium, in mixed metal scrap	treatment of scrap aluminium, municipal incineration		Europe without Switzerland	0	kilogram	0	0	0	0	0	0	0	0	0	0	0	0	0	0	0	0	0	0	0	0	0	Li et al. submitted to journal
EoL	Turbine			market for electronics, for control units	electronics, for control units	treatment of waste plastic, consumer electronics, sanitary landfill, wet infiltration class (500mm)		GLO	0	kilogram	0	0	0	0	0	0	0	0	0	0	0	0	0	0	0	0	0	0	0	0	0	Li et al. submitted to journal
EoL	Turbine			market for neodymium oxide	neodymium oxide	treatment of average incineration residue, residual material landfill		CH	0	kilogram	0	0	0	0	0	0	0	0	0	0	0	0	0	0	0	0	0	0	0	0	0	Li et al. submitted to journal
EoL	Turbine			market for dysprosium oxide	dysprosium oxide	treatment of average incineration residue, residual material landfill		CH	0	kilogram	0	0	0	0	0	0	0	0	0	0	0	0	0	0	0	0	0	0	0	0	0	Li et al. submitted to journal
EoL	Foundation	Waste treatment Material use and processing of foundation (unit)		market for reinforcing steel	reinforcing steel	treatment of waste reinforcement steel, recycling		Europe without Switzerland	0	kilogram	0	0	0	0	0	0	0	0	0	0	0	0	0	0	0	0	0	0	0	0	0	Li et al. submitted to journal
EoL	Foundation			market group for concrete, normal	concrete, normal [m3]	treatment of waste reinforced concrete, recycling		CH	0	m3	0	0	0	0	0	0	0	0	0	0	0	0	0	0	0	0	0	0	0	0	0	Li et al. submitted to journal

## Sheet: LCI_EoL_O
Stage	Component	Supply chain				Endpoint supplychain(ecoinvent)	referenceproduct	location	recycling rate	unit	2020	2021	2022	2023	2024	2025	2026	2027	2028	2029	2030	2031	2032	2033	2034	2035	2036	2037	2038	2039	2040	Ref
EoL	Turbine	EoL Material use and processing of nacelle (unit)				market for cast iron	cast iron	GLO	0.96	kilogram	71752.2	81865.3	91470.6	101050	110166	120142	104365	152793	156919	165638	204574	166542	179530	192849	206519	220568	190855	206419	222493	239126	256393	Li et al. submitted to journal
EoL	Turbine					steel production, chromium steel 18/8, hot rolled	steel, chromium steel 18/8, hot rolled	RER	0.9	kilogram	65069	73201.6	80623.4	87766.7	94338.1	101411	86847.4	125371	126982	132219	161123	129173	137168	145190	153259	161401	137760	147024	156437	166036	175877	Li et al. submitted to journal
EoL	Turbine					market for steel, low-alloyed	steel, low-alloyed	GLO	0.95	kilogram	30209.9	33587	36557.6	39323.8	41756.7	44337.2	37499	53453.6	53455.8	54951.7	66107.6	52136.6	54456.3	56691.4	58853.5	60956	51169.3	53713.9	56220.7	58706.7	61193	Li et al. submitted to journal
EoL	Turbine					market for copper	copper	GLO	0.53	kilogram	2625.85	3044.6	3455.22	3875.88	4288.94	4746.44	4182.76	6210.17	6465.71	6916.49	8653.76	6753.57	6972.34	7165.82	7334.94	7480.8	6175.27	6365.46	6532.69	6678.29	6803.98	Li et al. submitted to journal
EoL	Turbine					market for aluminium, wrought alloy	aluminium, wrought alloy	GLO	0.95	kilogram	1911.56	2148.69	2364.97	2573.19	2764.2	2970.04	2542.42	3668.72	3714.55	3866.51	4710.42	3773.41	4004.04	4235.34	4467.97	4702.72	4011.89	4279.83	4552.14	4830	5115.02	Li et al. submitted to journal
EoL	Turbine					market for neodymium oxide	neodymium oxide	GLO	0.21	kilogram	16.3062	19.4237	22.4675	25.4966	28.3535	31.3398	27.9618	41.8593	43.7825	46.8967	58.5807	55.0968	66.6415	78.6088	90.9194	103.503	94.4374	106.74	119.321	132.133	145.143	Li et al. submitted to journal
EoL	Turbine					market for dysprosium oxide	dysprosium oxide	GLO	0.21	kilogram	1.59412	1.91723	2.23549	2.5541	2.85678	3.17355	2.84393	4.27391	4.48567	4.81952	6.03694	5.51493	6.52993	7.57833	8.6535	9.74953	8.81982	9.89739	10.9965	12.1132	13.245	Li et al. submitted to journal
EoL	Turbine					market for praseodymium oxide	praseodymium oxide	GLO	0.21	kilogram	2.93269	3.5339	4.12228	4.70598	5.25387	6.02262	5.41726	8.1678	8.59722	9.26078	11.6267	10.8548	13.0599	15.3438	17.6916	20.0899	18.293	20.6407	23.0404	25.4826	27.9617	Li et al. submitted to journal
EoL	Turbine					market for terbium oxide	terbium oxide	GLO	0.21	kilogram	1.03435	1.23832	1.44128	1.64748	1.8472	1.93895	1.7311	2.58298	2.69348	2.87696	3.58428	3.22691	3.77897	4.34826	4.93132	5.52507	4.97528	5.56172	6.15936	6.76613	7.35834	Li et al. submitted to journal
EoL	Turbine					market for yttrium oxide	yttrium oxide	GLO	0	kilogram	0	0	0	0	0	0	0	0	0	0	0	0	0	0	0	0	0	0	0	0	0	Li et al. submitted to journal
EoL	Turbine					market for electronics, for control units	electronics, for control units	GLO	0	kilogram	0	0	0	0	0	0	0	0	0	0	0	0	0	0	0	0	0	0	0	0	0	Li et al. submitted to journal
EoL	Turbine					market for boron carbide	boron carbide	GLO	0.01	kilogram	0.0243376	0.0296757	0.0351911	0.0409999	0.0468728	0.0533334	0.0481213	0.0728821	0.0771541	0.0836741	0.105863	0.104068	0.1304	0.158513	0.188304	0.219686	0.20511	0.236976	0.27059	0.305914	0.342951	Li et al. submitted to journal
EoL	Turbine	EoL Material use and processing of rotor (unit)				market for cast iron	cast iron	GLO	0.96	kilogram	36231	40672.8	44844.1	48994.1	52665.3	56707.1	48606.7	70176.9	71036	73867.4	89831.4	71847.2	76045.4	80159.9	84193.1	88150.4	74740.1	79175.4	83556.1	87893.9	92208.2	Li et al. submitted to journal
EoL	Turbine					steel production, chromium steel 18/8, hot rolled	steel, chromium steel 18/8, hot rolled	RER	0.9	kilogram	12375.4	13892.6	15317.4	16734.9	17988.9	19369.4	16602.6	23970.3	24263.7	25230.9	30683.7	24540.8	25974.8	27380.2	28757.8	30109.5	25529	27043.9	28540.2	30021.9	31495.5	Li et al. submitted to journal
EoL	Turbine					market for steel, low-alloyed	steel, low-alloyed	GLO	0.95	kilogram	13618.8	15288.4	16856.4	18416.3	19796.3	21315.5	18270.7	26378.7	26701.6	27765.9	33766.6	27006.5	28584.6	30131.1	31647.2	33134.7	28093.9	29761.1	31407.8	33038.3	34660	Li et al. submitted to journal
EoL	Turbine					market for glass fibre reinforced plastic, polyamide, injection moulded	glass fibre reinforced plastic, polyamide, injection moulded	GLO	0	kilogram	0	0	0	0	0	0	0	0	0	0	0	0	0	0	0	0	0	0	0	0	0	Li et al. submitted to journal
EoL	Turbine					market for carbon fibre reinforced plastic, injection moulded	carbon fibre reinforced plastic, injection moulded	GLO	0	kilogram	0	0	0	0	0	0	0	0	0	0	0	0	0	0	0	0	0	0	0	0	0	Li et al. submitted to journal
EoL	Turbine					market for fibre, kenaf	fibre, kenaf	GLO	0	kilogram	0	0	0	0	0	0	0	0	0	0	0	0	0	0	0	0	0	0	0	0	0	Li et al. submitted to journal
EoL	Turbine					market for epoxy resin, liquid	epoxy resin, liquid	RER	0	kilogram	0	0	0	0	0	0	0	0	0	0	0	0	0	0	0	0	0	0	0	0	0	Li et al. submitted to journal
EoL	Turbine					silicone product production	silicone product	RER	0	kilogram	0	0	0	0	0	0	0	0	0	0	0	0	0	0	0	0	0	0	0	0	0	Li et al. submitted to journal
EoL	Turbine					market for copper	copper	GLO	0.53	kilogram	77.5292	87.034	95.96	104.84	112.696	121.345	104.011	150.169	152.007	158.066	192.226	153.743	162.726	171.531	180.161	188.629	159.933	169.424	178.798	188.081	197.312	Li et al. submitted to journal
EoL	Turbine					market for aluminium, wrought alloy	aluminium, wrought alloy	GLO	0.95	kilogram	138.967	156.004	172.004	187.921	202.003	217.505	186.436	269.17	272.465	283.325	344.557	275.577	291.679	307.461	322.931	338.109	286.673	303.685	320.487	337.125	353.673	Li et al. submitted to journal
EoL	Turbine	EoL Material use and processing of tower (unit)				market for sheet rolling, steel	sheet rolling, steel	GLO	0.95	kilogram	323979	360068	390777	418041	442094	466474	391821	554358	549897	560357	667808	520108	536035	550161	562598	573469	473345	488121	501421	513384	524186	Li et al. submitted to journal
EoL	Turbine					market group for concrete, normal	concrete, normal [m3]	GLO	0.5	m3	0	0	0	0	0	0	0	0	0	0	0	10.151	21.1069	32.7815	45.0949	57.9742	57.9435	70.3489	83.352	96.9033	110.97	Li et al. submitted to journal
EoL	Turbine					market for copper	copper	GLO	0.53	kilogram	1675.3	1861.92	2020.71	2161.69	2286.08	2412.14	2026.11	2866.59	2843.52	2897.61	3453.24	2658.56	2707.54	2745.02	2771.82	2788.8	2271.15	2309.76	2338.92	2359.5	2372.5	Li et al. submitted to journal
EoL	Turbine					market for aluminium, wrought alloy	aluminium, in mixed metal scrap	Europe without Switzerland	0.95	kilogram	3336.55	3708.22	4024.48	4305.26	4552.98	4804.06	4035.23	5709.14	5663.2	5770.92	6877.52	5294.82	5392.38	5467.02	5520.4	5554.21	4523.26	4600.16	4658.23	4699.22	4725.11	Li et al. submitted to journal
EoL	Turbine					market for electronics, for control units	electronics, for control units	GLO	0	kilogram	0	0	0	0	0	0	0	0	0	0	0	0	0	0	0	0	0	0	0	0	0	Li et al. submitted to journal
EoL	Turbine					market for neodymium oxide	neodymium oxide	GLO	0.21	kilogram	14.6026	15.8777	16.8929	17.7471	18.3716	18.9938	15.9175	22.4647	22.2246	22.5827	26.8308	21.0093	21.7664	22.4543	23.076	23.6352	19.5996	20.3023	20.9458	21.5346	22.075	Li et al. submitted to journal
EoL	Turbine					market for dysprosium oxide	dysprosium oxide	GLO	0.21	kilogram	2.43376	2.64628	2.81548	2.95784	3.06193	3.16563	2.65292	3.74412	3.7041	3.76378	4.47181	3.50155	3.62774	3.74238	3.846	3.9392	3.2666	3.38372	3.49096	3.5891	3.67917	Li et al. submitted to journal
EoL	Foundation	EoL Material use and processing of foundation (unit)				market for reinforcing steel	reinforcing steel	GLO	0.95	kilogram	3.25432e+06	2.54549e+06	2.59463e+06	2.39564e+06	3.62766e+06	2.92269e+06	3.64038e+06	5.27891e+06	4.07213e+06	4.64629e+06	4.9876e+06	3.94492e+06	4.40584e+06	4.92833e+06	5.51841e+06	6.18303e+06	4.04642e+06	4.65136e+06	5.33249e+06	6.09887e+06	6.96153e+06	Li et al. submitted to journal
EoL	Foundation					market group for concrete, normal	concrete, normal [m3]	GLO	0.85	m3	133.424	97.8112	93.052	79.8719	111.939	83.0075	94.5642	124.49	86.4068	87.7464	82.6979	60.6838	62.4512	63.8578	64.7407	64.9173	37.4739	37.2958	36.1143	33.6974	29.7807	Li et al. submitted to journal
EoL	Turbine	Waste treatment Material use and processing of nacelle (unit)		market for cast iron	cast iron	treatment of sludge, pig iron production, residual material landfill		Europe without Switzerland	0.04	kilogram	2989.68	3411.06	3811.28	4210.44	4590.24	5005.9	4348.53	6366.36	6538.28	6901.56	8523.93	6939.23	7480.42	8035.37	8604.96	9190.34	7952.27	8600.81	9270.53	9963.57	10683.1	Li et al. submitted to journal
EoL	Turbine			steel production, chromium steel 18/8, hot rolled	steel, chromium steel 18/8, hot rolled	treatment of scrap steel, municipal incineration		Europe without Switzerland	0.1	kilogram	7229.89	8133.51	8958.16	9751.85	10482	11267.8	9649.72	13930.1	14109.2	14691	17902.5	14352.5	15240.9	16132.2	17028.8	17933.5	15306.7	16336	17381.8	18448.5	19541.9	Li et al. submitted to journal
EoL	Turbine			market for steel, low-alloyed	steel, low-alloyed	treatment of scrap steel, municipal incineration		Europe without Switzerland	0.05	kilogram	1589.99	1767.74	1924.08	2069.68	2197.72	2333.54	1973.63	2813.35	2813.46	2892.19	3479.35	2744.03	2866.12	2983.76	3097.55	3208.21	2693.12	2827.05	2958.98	3089.82	3220.69	Li et al. submitted to journal
EoL	Turbine			market for copper	copper	treatment of scrap copper, municipal incineration		Europe without Switzerland	0.47	kilogram	2328.58	2699.93	3064.06	3437.1	3803.4	4209.11	3709.24	5507.13	5733.74	6133.49	7674.09	5989.01	6183.01	6354.59	6504.57	6633.92	5476.19	5644.84	5793.14	5922.26	6033.72	Li et al. submitted to journal
EoL	Turbine			market for aluminium, wrought alloy	aluminium, wrought alloy	treatment of scrap aluminium, municipal incineration		Europe without Switzerland	0.05	kilogram	100.609	113.089	124.472	135.431	145.484	156.318	133.812	193.091	195.502	203.5	247.917	198.6	210.739	222.913	235.156	247.512	211.152	225.254	239.586	254.21	269.212	Li et al. submitted to journal
EoL	Turbine			market for neodymium oxide	neodymium oxide	treatment of average incineration residue, residual material landfill		CH	0.79	kilogram	61.3424	73.0701	84.5208	95.9158	106.663	117.897	105.19	157.471	164.706	176.421	220.375	207.269	250.699	295.719	342.03	389.367	355.265	401.544	448.875	497.071	546.015	Li et al. submitted to journal
EoL	Turbine			market for dysprosium oxide	dysprosium oxide	treatment of average incineration residue, residual material landfill		CH	0.79	kilogram	5.99691	7.21243	8.40971	9.60827	10.7469	11.9386	10.6986	16.0781	16.8747	18.1306	22.7104	20.7467	24.565	28.5089	32.5536	36.6768	33.1793	37.233	41.3679	45.5688	49.8265	Li et al. submitted to journal
EoL	Turbine			market for praseodymium oxide	praseodymium oxide	treatment of average incineration residue, residual material landfill		CH	0.79	kilogram	11.0325	13.2942	15.5076	17.7035	19.7646	22.6565	20.3792	30.7265	32.3419	34.8382	43.7385	40.8347	49.1299	57.7218	66.5541	75.5764	68.8164	77.6484	86.6757	95.8632	105.189	Li et al. submitted to journal
EoL	Turbine			market for terbium oxide	terbium oxide	treatment of average incineration residue, residual material landfill		CH	0.79	kilogram	3.89113	4.65843	5.42196	6.19768	6.94899	7.29414	6.51223	9.71693	10.1326	10.8228	13.4837	12.1393	14.2161	16.3577	18.5512	20.7848	18.7165	20.9227	23.1709	25.4535	27.6814	Li et al. submitted to journal
EoL	Turbine			market for yttrium oxide	yttrium oxide	treatment of average incineration residue, residual material landfill		CH	1	kilogram	0	0	0	0	0	0	0	0	0	0	0	0	0	0	0	0	0	0	0	0	0	Li et al. submitted to journal
EoL	Turbine			market for electronics, for control units	electronics, for control units	treatment of waste plastic, consumer electronics, sanitary landfill, wet infiltration class (500mm)		GLO	1	kilogram	695.546	772.643	839.528	900.761	954.712	1011.19	853.073	1212.9	1209.76	1240.28	1487.97	1171.73	1221.95	1270.03	1316.23	1360.82	1140.2	1194.54	1247.69	1300	1351.92	Li et al. submitted to journal
EoL	Turbine			market for boron carbide	boron carbide	treatment of average incineration residue, residual material landfill		CH	0.99	kilogram	2.40943	2.93789	3.48392	4.05899	4.6404	5.28	4.76401	7.21533	7.63825	8.28373	10.4805	10.3027	12.9096	15.6928	18.6421	21.7489	20.3059	23.4606	26.7884	30.2855	33.9522	Li et al. submitted to journal
EoL	Turbine	Waste treatment Material use and processing of rotor (unit)		market for cast iron	cast iron	treatment of sludge, pig iron production, residual material landfill		Europe without Switzerland	0.04	kilogram	1509.63	1694.7	1868.5	2041.42	2194.39	2362.8	2025.28	2924.04	2959.83	3077.81	3742.97	2993.63	3168.56	3339.99	3508.05	3672.93	3114.17	3298.98	3481.5	3662.25	3842.01	Li et al. submitted to journal
EoL	Turbine			steel production, chromium steel 18/8, hot rolled	steel, chromium steel 18/8, hot rolled	treatment of scrap steel, municipal incineration		Europe without Switzerland	0.1	kilogram	1375.05	1543.62	1701.93	1859.43	1998.76	2152.16	1844.73	2663.37	2695.97	2803.43	3409.3	2726.76	2886.09	3042.24	3195.31	3345.5	2836.55	3004.88	3171.14	3335.77	3499.5	Li et al. submitted to journal
EoL	Turbine			market for steel, low-alloyed	steel, low-alloyed	treatment of scrap steel, municipal incineration		Europe without Switzerland	0.05	kilogram	716.78	804.654	887.177	969.279	1041.91	1121.87	961.615	1388.35	1405.35	1461.36	1777.19	1421.4	1504.45	1585.85	1665.64	1743.93	1478.63	1566.37	1653.04	1738.86	1824.21	Li et al. submitted to journal
EoL	Turbine			market for glass fibre reinforced plastic, polyamide, injection moulded	glass fibre reinforced plastic, polyamide, injection moulded	treatment of average incineration residue, residual material landfill		GLO	1	kilogram	52270.2	57874.4	62919.3	67764.6	71786.8	76154.2	64292.6	91397.4	91065.9	93180.3	111467	86207.9	88100.8	89521.8	90478.9	90982.3	73932	74887	75373.4	75402.2	74988.8	Li et al. submitted to journal
EoL	Turbine			market for carbon fibre reinforced plastic, injection moulded	carbon fibre reinforced plastic, injection moulded	treatment of average incineration residue, residual material landfill		CH	1	kilogram	2470.76	3660.39	5017.98	6560.39	8216.17	10106.1	9746.96	15645.4	17436.8	19803.1	26125	24141	29019.7	34279.9	39917.1	45928.6	42481.1	48787.6	55520.6	62687	70302	Li et al. submitted to journal
EoL	Turbine			market for fibre, kenaf	fibre, kenaf	treatment of average incineration residue, residual material landfill		CH	1	kilogram	0	0	0	0	0	0	0	0	0	0	0	0	0	0	0	0	0	0	0	0	0	Li et al. submitted to journal
EoL	Turbine			market for epoxy resin, liquid	epoxy resin, liquid	treatment of average incineration residue, residual material landfill		CH	1	kilogram	25421.3	28455.1	31281.7	34076	36520.8	39206	33504.3	48225.7	48666.8	50450.6	61163.2	48615.4	51132.4	53554.6	55884	58124.7	48951.9	51503.5	53976.7	56379	58722.9	Li et al. submitted to journal
EoL	Turbine			silicone product production	silicone product	treatment of average incineration residue, residual material landfill		CH	1	kilogram	26655.5	29805.3	32636.9	35318.3	37694.9	40218.6	34160.2	48871.4	49020.5	50511.9	60871.3	48354.7	50834.1	53223.2	55525.6	57746.1	48634.4	51177.9	53651.5	56064	58428.7	Li et al. submitted to journal
EoL	Turbine			market for copper	copper	treatment of scrap copper, municipal incineration		Europe without Switzerland	0.47	kilogram	68.7523	77.1811	85.0966	92.9716	99.9382	107.608	92.2366	133.168	134.799	140.171	170.465	136.338	144.305	152.112	159.766	167.275	141.828	150.244	158.557	166.788	174.975	Li et al. submitted to journal
EoL	Turbine			market for aluminium, wrought alloy	aluminium, wrought alloy	treatment of scrap aluminium, municipal incineration		Europe without Switzerland	0.05	kilogram	7.31408	8.21076	9.05283	9.8906	10.6317	11.4477	9.8124	14.1668	14.3403	14.9119	18.1346	14.504	15.3515	16.1821	16.9963	17.7952	15.088	15.9834	16.8678	17.7434	18.6144	Li et al. submitted to journal
EoL	Turbine	Waste treatment Material use and processing of tower (unit)		market for sheet rolling, steel	sheet rolling, steel	treatment of scrap steel, municipal incineration		Europe without Switzerland	0.05	kilogram	17051.5	18951	20567.2	22002.1	23268.1	24551.3	20622.2	29176.7	28941.9	29492.4	35147.8	27374.1	28212.4	28955.9	29610.4	30182.6	24912.9	25690.6	26390.6	27020.2	27588.7	Li et al. submitted to journal
EoL	Turbine			market group for concrete, normal	concrete, normal [m3]	treatment of waste concrete, inert material landfill		Europe without Switzerland	0.5	m3	0	0	0	0	0	0	0	0	0	0	0	10.151	21.1069	32.7815	45.0949	57.9742	57.9435	70.3489	83.352	96.9033	110.97	Li et al. submitted to journal
EoL	Turbine			market for copper	copper	treatment of scrap copper, municipal incineration		Europe without Switzerland	0.47	kilogram	1485.64	1651.13	1791.95	1916.97	2027.27	2139.07	1796.74	2542.07	2521.62	2569.58	3062.31	2357.59	2401.03	2434.26	2458.03	2473.09	2014.04	2048.28	2074.14	2092.39	2103.92	Li et al. submitted to journal
EoL	Turbine			market for aluminium, wrought alloy	aluminium, in mixed metal scrap	treatment of scrap aluminium, municipal incineration		Europe without Switzerland	0.05	kilogram	175.608	195.17	211.815	226.593	239.631	252.845	212.381	300.481	298.063	303.733	361.975	278.675	283.809	287.738	290.547	292.327	238.066	242.114	245.17	247.327	248.69	Li et al. submitted to journal
EoL	Turbine			market for electronics, for control units	electronics, for control units	treatment of waste plastic, consumer electronics, sanitary landfill, wet infiltration class (500mm)		GLO	1	kilogram	3512.16	3903.39	4236.3	4531.85	4792.61	5056.9	4247.62	6009.62	5961.27	6074.65	7239.5	6130.59	6834.55	7553.84	8285.8	9028.22	7941.32	8703.09	9477.84	10264.7	11064	Li et al. submitted to journal
EoL	Turbine			market for neodymium oxide	neodymium oxide	treatment of average incineration residue, residual material landfill		CH	0.79	kilogram	54.9335	59.7303	63.5494	66.7627	69.1122	71.4528	59.8802	84.5101	83.6069	84.9539	100.935	79.0349	81.8832	84.4709	86.8097	88.9134	73.7318	76.3755	78.796	81.0112	83.0441	Li et al. submitted to journal
EoL	Turbine			market for dysprosium oxide	dysprosium oxide	treatment of average incineration residue, residual material landfill		CH	0.79	kilogram	9.15559	9.95505	10.5916	11.1271	11.5187	11.9088	9.98003	14.085	13.9345	14.159	16.8225	13.1725	13.6472	14.0785	14.4683	14.8189	12.2886	12.7292	13.1327	13.5019	13.8407	Li et al. submitted to journal
EoL	Foundation	Waste treatment Material use and processing of foundation (unit)		market for reinforcing steel		treatment of waste reinforcement steel, recycling		Europe without Switzerland	0.05	kilogram	171280	133973	136559	126086	190929	153826	191599	277837	214323	244542	262505	207628	231886	259386	290442	325423	212970	244808	280657	320993	366396	Li et al. submitted to journal
EoL	Foundation			market group for concrete, normal		treatment of waste reinforced concrete, recycling		CH	0.15	m3	23.5454	17.2608	16.4209	14.095	19.7539	14.6484	16.6878	21.9689	15.2483	15.4847	14.5937	10.7089	11.0208	11.269	11.4248	11.456	6.61304	6.58162	6.37311	5.9466	5.25542	Li et al. submitted to journal

## Sheet: LCI_EoL_C
Stage	Component	Supply chain				Endpoint supplychain(ecoinvent)	referenceproduct	location	recycling rate	unit	2020	2021	2022	2023	2024	2025	2026	2027	2028	2029	2030	2031	2032	2033	2034	2035	2036	2037	2038	2039	2040	Ref
EoL	Turbine	EoL Material use and processing of nacelle (unit)				market for cast iron	cast iron	GLO	0.95	kilogram	71004.8	81012.6	90517.8	99997.9	109018	118890	103277	151201	155284	163912	202443	164807	177660	190840	204368	218271	188866	204269	220175	236635	253722	Li et al. submitted to journal
EoL	Turbine					steel production, chromium steel 18/8, hot rolled	steel, chromium steel 18/8, hot rolled	RER	0.52	kilogram	37595.4	42294.2	46582.4	50709.6	54506.4	58592.8	50178.5	72436.5	73367.6	76393.4	93093.1	74633.1	79252.7	83887.5	88549.8	93254.2	79594.6	84947.3	90385.6	95932.1	101618	Li et al. submitted to journal
EoL	Turbine					market for steel, low-alloyed	steel, low-alloyed	GLO	0.85	kilogram	27029.9	30051.6	32709.4	35184.5	37361.2	39670.1	33551.7	47826.9	47828.9	49167.3	59148.9	46648.6	48724.1	50723.9	52658.4	54539.6	45783.1	48059.8	50302.7	52527	54751.7	Li et al. submitted to journal
EoL	Turbine					market for copper	copper	GLO	0.42	kilogram	2080.86	2412.7	2738.1	3071.45	3398.78	3761.33	3314.64	4921.26	5123.77	5480.99	6857.69	5351.88	5525.25	5678.57	5812.6	5928.18	4893.61	5044.32	5176.85	5292.23	5391.83	Li et al. submitted to journal
EoL	Turbine					market for aluminium, wrought alloy	aluminium, wrought alloy	GLO	0.5	kilogram	1006.09	1130.89	1244.72	1354.31	1454.84	1563.18	1338.12	1930.91	1955.02	2035	2479.17	1986	2107.39	2229.13	2351.56	2475.12	2111.52	2252.54	2395.86	2542.1	2692.12	Li et al. submitted to journal
EoL	Turbine					market for neodymium oxide	neodymium oxide	GLO	0.01	kilogram	0.776487	0.924938	1.06988	1.21412	1.35017	1.49237	1.33151	1.9933	2.08488	2.23318	2.78956	2.62366	3.17341	3.74327	4.3295	4.92869	4.49702	5.08284	5.68196	6.29204	6.91159	Li et al. submitted to journal
EoL	Turbine					market for dysprosium oxide	dysprosium oxide	GLO	0.01	kilogram	0.0759103	0.0912966	0.106452	0.121624	0.136037	0.151121	0.135425	0.20352	0.213603	0.229501	0.287473	0.262616	0.310949	0.360873	0.412071	0.464263	0.419991	0.471304	0.523645	0.57682	0.630715	Li et al. submitted to journal
EoL	Turbine					market for praseodymium oxide	praseodymium oxide	GLO	0.01	kilogram	0.139652	0.168281	0.196299	0.224094	0.250184	0.286791	0.257965	0.388943	0.409391	0.44099	0.553652	0.516895	0.621898	0.730656	0.842457	0.956664	0.871093	0.982891	1.09716	1.21346	1.33151	Li et al. submitted to journal
EoL	Turbine					market for terbium oxide	terbium oxide	GLO	0.01	kilogram	0.0492548	0.0589675	0.0686324	0.0784516	0.0879619	0.0923309	0.0824332	0.122999	0.128261	0.136998	0.17068	0.153662	0.179951	0.20706	0.234825	0.263099	0.236918	0.264844	0.293303	0.322197	0.350397	Li et al. submitted to journal
EoL	Turbine					market for yttrium oxide	yttrium oxide	GLO	0	kilogram	0	0	0	0	0	0	0	0	0	0	0	0	0	0	0	0	0	0	0	0	0	Li et al. submitted to journal
EoL	Turbine					market for electronics, for control units	electronics, for control units	GLO	0	kilogram	0	0	0	0	0	0	0	0	0	0	0	0	0	0	0	0	0	0	0	0	0	Li et al. submitted to journal
EoL	Turbine					market for boron carbide	boron carbide	GLO	0.01	kilogram	0.0243376	0.0296757	0.0351911	0.0409999	0.0468728	0.0533334	0.0481213	0.0728821	0.0771541	0.0836741	0.105863	0.104068	0.1304	0.158513	0.188304	0.219686	0.20511	0.236976	0.27059	0.305914	0.342951	Li et al. submitted to journal
EoL	Turbine	EoL Material use and processing of rotor (unit)				market for cast iron	cast iron	GLO	0.95	kilogram	35853.6	40249.1	44377	48483.7	52116.7	56116.4	48100.4	69445.9	70296	73097.9	88895.6	71098.8	75253.3	79324.9	83316.1	87232.2	73961.6	78350.7	82685.7	86978.4	91247.7	Li et al. submitted to journal
EoL	Turbine					steel production, chromium steel 18/8, hot rolled	steel, chromium steel 18/8, hot rolled	RER	0.52	kilogram	7150.24	8026.84	8850.04	9669.05	10393.6	11191.2	9592.6	13849.5	14019.1	14577.8	17728.3	14179.2	15007.7	15819.7	16615.6	17396.6	14750.1	15625.4	16489.9	17346	18197.4	Li et al. submitted to journal
EoL	Turbine					market for steel, low-alloyed	steel, low-alloyed	GLO	0.85	kilogram	12185.3	13679.1	15082	16477.7	17712.5	19071.8	16347.5	23602	23890.9	24843.1	30212.2	24163.7	25575.7	26959.4	28315.9	29646.8	25136.7	26628.4	28101.7	29560.6	31011.6	Li et al. submitted to journal
EoL	Turbine					market for glass fibre reinforced plastic, polyamide, injection moulded	glass fibre reinforced plastic, polyamide, injection moulded	GLO	0	kilogram	0	0	0	0	0	0	0	0	0	0	0	0	0	0	0	0	0	0	0	0	0	Li et al. submitted to journal
EoL	Turbine					market for carbon fibre reinforced plastic, injection moulded	carbon fibre reinforced plastic, injection moulded	GLO	0	kilogram	0	0	0	0	0	0	0	0	0	0	0	0	0	0	0	0	0	0	0	0	0	Li et al. submitted to journal
EoL	Turbine					market for fibre, kenaf	fibre, kenaf	GLO	0	kilogram	0	0	0	0	0	0	0	0	0	0	0	0	0	0	0	0	0	0	0	0	0	Li et al. submitted to journal
EoL	Turbine					market for epoxy resin, liquid	epoxy resin, liquid	RER	0	kilogram	0	0	0	0	0	0	0	0	0	0	0	0	0	0	0	0	0	0	0	0	0	Li et al. submitted to journal
EoL	Turbine					silicone product production	silicone product	RER	0	kilogram	0	0	0	0	0	0	0	0	0	0	0	0	0	0	0	0	0	0	0	0	0	Li et al. submitted to journal
EoL	Turbine					market for copper	copper	GLO	0.42	kilogram	61.4383	68.9704	76.0437	83.081	89.3065	96.1603	82.4242	119.001	120.458	125.26	152.33	121.834	128.953	135.93	142.769	149.48	126.74	134.261	141.689	149.045	156.361	Li et al. submitted to journal
EoL	Turbine					market for aluminium, wrought alloy	aluminium, wrought alloy	GLO	0.5	kilogram	73.1408	82.1076	90.5283	98.906	106.317	114.477	98.124	141.668	143.403	149.119	181.346	145.04	153.515	161.821	169.963	177.952	150.88	159.834	168.678	177.434	186.144	Li et al. submitted to journal
EoL	Turbine	EoL Material use and processing of tower (unit)				market for sheet rolling, steel	sheet rolling, steel	GLO	0.85	kilogram	289876	322166	349643	374036	395558	417371	350577	496004	492013	501372	597512	465359	479610	492250	503377	513104	423520	436740	448640	459344	469008	Li et al. submitted to journal
EoL	Turbine					market group for concrete, normal	concrete, normal [m3]	GLO	0.5	m3	0	0	0	0	0	0	0	0	0	0	0	10.151	21.1069	32.7815	45.0949	57.9742	57.9435	70.3489	83.352	96.9033	110.97	Li et al. submitted to journal
EoL	Turbine					market for copper	copper	GLO	0.42	kilogram	1327.59	1475.48	1601.32	1713.04	1811.61	1911.51	1605.6	2271.64	2253.36	2296.22	2736.53	2106.78	2145.6	2175.3	2196.54	2209.99	1799.78	1830.38	1853.48	1869.79	1880.1	Li et al. submitted to journal
EoL	Turbine					market for aluminium, wrought alloy	aluminium, in mixed metal scrap	Europe without Switzerland	0.5	kilogram	1756.08	1951.7	2118.15	2265.93	2396.31	2528.45	2123.81	3004.81	2980.63	3037.33	3619.75	2786.75	2838.09	2877.38	2905.47	2923.27	2380.66	2421.14	2451.7	2473.27	2486.9	Li et al. submitted to journal
EoL	Turbine					market for electronics, for control units	electronics, for control units	GLO	0	kilogram	0	0	0	0	0	0	0	0	0	0	0	0	0	0	0	0	0	0	0	0	0	Li et al. submitted to journal
EoL	Turbine					market for neodymium oxide	neodymium oxide	GLO	0.01	kilogram	0.695361	0.75608	0.804423	0.845098	0.874838	0.904466	0.757977	1.06975	1.05831	1.07537	1.27766	1.00044	1.0365	1.06925	1.09886	1.12549	0.933314	0.966778	0.997418	1.02546	1.05119	Li et al. submitted to journal
EoL	Turbine					market for dysprosium oxide	dysprosium oxide	GLO	0.01	kilogram	0.115894	0.126013	0.134071	0.14085	0.145806	0.150744	0.126329	0.178291	0.176386	0.179228	0.212943	0.16674	0.172749	0.178209	0.183143	0.187581	0.155552	0.16113	0.166236	0.17091	0.175199	Li et al. submitted to journal
EoL	Foundation	EoL Material use and processing of foundation (unit)				market for reinforcing steel	reinforcing steel	GLO	0.85	kilogram	2.91176e+06	2.27754e+06	2.32151e+06	2.14346e+06	3.2458e+06	2.61503e+06	3.25718e+06	4.72323e+06	3.64349e+06	4.15721e+06	4.46259e+06	3.52967e+06	3.94207e+06	4.40956e+06	4.93752e+06	5.53219e+06	3.62049e+06	4.16174e+06	4.77118e+06	5.45688e+06	6.22874e+06	Li et al. submitted to journal
EoL	Foundation					market group for concrete, normal	concrete, normal [m3]	GLO	0.5	m3	70.2231	51.4796	48.9747	42.0378	58.9153	43.6882	49.7706	65.5213	45.4773	46.1823	43.5252	31.9388	32.869	33.6094	34.074	34.167	19.7231	19.6294	19.0075	17.7355	15.6741	Li et al. submitted to journal
EoL	Turbine	Waste treatment Material use and processing of nacelle (unit)		market for cast iron	cast iron	treatment of sludge, pig iron production, residual material landfill		Europe without Switzerland	0.05	kilogram	3737.09	4263.82	4764.1	5263.05	5737.8	6257.38	5435.66	7957.95	8172.86	8626.95	10654.9	8674.04	9350.53	10044.2	10756.2	11487.9	9940.34	10751	11588.2	12454.5	13353.8	Li et al. submitted to journal
EoL	Turbine			steel production, chromium steel 18/8, hot rolled	steel, chromium steel 18/8, hot rolled	treatment of scrap steel, inert material landfill		Europe without Switzerland	0.48	kilogram	34703.5	39040.8	42999.2	46808.9	50313.6	54085.6	46318.6	66864.4	67724	70517	85932.1	68892.1	73156.4	77434.6	81738.3	86080.8	73471.9	78412.9	83432.9	88552.7	93801.1	Li et al. submitted to journal
EoL	Turbine			market for steel, low-alloyed	steel, low-alloyed	treatment of scrap steel, inert material landfill		Europe without Switzerland	0.15	kilogram	4769.98	5303.22	5772.25	6209.03	6593.16	7000.61	5920.89	8440.04	8440.39	8676.58	10438	8232.1	8598.37	8951.27	9292.66	9624.63	8079.37	8481.14	8876.95	9269.47	9662.06	Li et al. submitted to journal
EoL	Turbine			market for copper	copper	treatment of copper slag, residual material landfill		GLO	0.58	kilogram	2873.57	3331.83	3781.18	4241.53	4693.56	5194.22	4577.36	6796.03	7075.69	7568.98	9470.15	7390.7	7630.1	7841.84	8026.92	8186.54	6757.85	6965.97	7148.99	7308.32	7445.86	Li et al. submitted to journal
EoL	Turbine			market for aluminium, wrought alloy	aluminium, wrought alloy	treatment of waste aluminium, sanitary landfill		CH	0.5	kilogram	1006.09	1130.89	1244.72	1354.31	1454.84	1563.18	1338.12	1930.91	1955.02	2035	2479.17	1986	2107.39	2229.13	2351.56	2475.12	2111.52	2252.54	2395.86	2542.1	2692.12	Li et al. submitted to journal
EoL	Turbine			market for neodymium oxide	neodymium oxide	market for residual material landfill		GLO	0.99	kilogram	76.8722	91.5688	105.918	120.198	133.666	147.745	131.82	197.336	206.403	221.084	276.166	259.742	314.167	370.584	428.62	487.941	445.205	503.201	562.514	622.912	684.247	Li et al. submitted to journal
EoL	Turbine			market for dysprosium oxide	dysprosium oxide	market for residual material landfill		GLO	0.99	kilogram	7.51512	9.03837	10.5387	12.0407	13.4677	14.961	13.4071	20.1484	21.1467	22.7206	28.4599	25.999	30.7839	35.7264	40.7951	45.9621	41.5791	46.6591	51.8408	57.1052	62.4408	Li et al. submitted to journal
EoL	Turbine			market for praseodymium oxide	praseodymium oxide	market for residual material landfill		GLO	0.99	kilogram	13.8255	16.6598	19.4336	22.1853	24.7683	28.3923	25.5385	38.5053	40.5297	43.658	54.8116	51.1726	61.5679	72.3349	83.4032	94.7097	86.2382	97.3062	108.619	120.132	131.819	Li et al. submitted to journal
EoL	Turbine			market for terbium oxide	terbium oxide	market for residual material landfill		GLO	0.99	kilogram	4.87622	5.83778	6.79461	7.76671	8.70823	9.14076	8.16089	12.1769	12.6979	13.5628	16.8973	15.2126	17.8152	20.4989	23.2476	26.0468	23.4549	26.2196	29.037	31.8975	34.6893	Li et al. submitted to journal
EoL	Turbine			market for yttrium oxide	yttrium oxide	market for residual material landfill		GLO	1	kilogram	0	0	0	0	0	0	0	0	0	0	0	0	0	0	0	0	0	0	0	0	0	Li et al. submitted to journal
EoL	Turbine			market for electronics, for control units	electronics, for control units	treatment of waste plastic, consumer electronics, sanitary landfill, wet infiltration class (500mm)		GLO	1	kilogram	695.546	772.643	839.528	900.761	954.712	1011.19	853.073	1212.9	1209.76	1240.28	1487.97	1171.73	1221.95	1270.03	1316.23	1360.82	1140.2	1194.54	1247.69	1300	1351.92	Li et al. submitted to journal
EoL	Turbine			market for boron carbide	boron carbide	market for residual material landfill		GLO	0.99	kilogram	2.40943	2.93789	3.48392	4.05899	4.6404	5.28	4.76401	7.21533	7.63825	8.28373	10.4805	10.3027	12.9096	15.6928	18.6421	21.7489	20.3059	23.4606	26.7884	30.2855	33.9522	Li et al. submitted to journal
EoL	Turbine	Waste treatment Material use and processing of rotor (unit)		market for cast iron	cast iron	treatment of sludge, pig iron production, residual material landfill		Europe without Switzerland	0.05	kilogram	1887.03	2118.38	2335.63	2551.77	2742.99	2953.49	2531.6	3655.05	3699.79	3847.26	4678.72	3742.04	3960.7	4174.99	4385.06	4591.17	3892.71	4123.72	4351.88	4577.81	4802.51	Li et al. submitted to journal
EoL	Turbine			steel production, chromium steel 18/8, hot rolled	steel, chromium steel 18/8, hot rolled	treatment of scrap steel, inert material landfill		Europe without Switzerland	0.48	kilogram	6600.22	7409.39	8169.27	8925.28	9594.07	10330.4	8854.71	12784.2	12940.7	13456.5	16364.6	13088.4	13853.2	14602.8	15337.5	16058.4	13615.4	14423.4	15221.5	16011.7	16797.6	Li et al. submitted to journal
EoL	Turbine			market for steel, low-alloyed	steel, low-alloyed	treatment of scrap steel, inert material landfill		Europe without Switzerland	0.15	kilogram	2150.34	2413.96	2661.53	2907.84	3125.73	3365.61	2884.85	4165.05	4216.04	4384.09	5331.56	4264.19	4513.35	4757.55	4996.93	5231.8	4435.88	4699.12	4959.12	5216.57	5472.63	Li et al. submitted to journal
EoL	Turbine			market for glass fibre reinforced plastic, polyamide, injection moulded	glass fibre reinforced plastic, polyamide, injection moulded	treatment of waste glass, sanitary landfill		GLO	1	kilogram	52270.2	57874.4	62919.3	67764.6	71786.8	76154.2	64292.6	91397.4	91065.9	93180.3	111467	86207.9	88100.8	89521.8	90478.9	90982.3	73932	74887	75373.4	75402.2	74988.8	Li et al. submitted to journal
EoL	Turbine			market for carbon fibre reinforced plastic, injection moulded	carbon fibre reinforced plastic, injection moulded	market for residual material landfill		GLO	1	kilogram	2470.76	3660.39	5017.98	6560.39	8216.17	10106.1	9746.96	15645.4	17436.8	19803.1	26125	24141	29019.7	34279.9	39917.1	45928.6	42481.1	48787.6	55520.6	62687	70302	Li et al. submitted to journal
EoL	Turbine			market for fibre, kenaf	fibre, kenaf	market for residual material landfill		GLO	1	kilogram	0	0	0	0	0	0	0	0	0	0	0	0	0	0	0	0	0	0	0	0	0	Li et al. submitted to journal
EoL	Turbine			market for epoxy resin, liquid	epoxy resin, liquid	market for residual material landfill		GLO	1	kilogram	25421.3	28455.1	31281.7	34076	36520.8	39206	33504.3	48225.7	48666.8	50450.6	61163.2	48615.4	51132.4	53554.6	55884	58124.7	48951.9	51503.5	53976.7	56379	58722.9	Li et al. submitted to journal
EoL	Turbine			silicone product production	silicone product	market for residual material landfill		GLO	1	kilogram	26655.5	29805.3	32636.9	35318.3	37694.9	40218.6	34160.2	48871.4	49020.5	50511.9	60871.3	48354.7	50834.1	53223.2	55525.6	57746.1	48634.4	51177.9	53651.5	56064	58428.7	Li et al. submitted to journal
EoL	Turbine			market for copper	copper	treatment of copper slag, residual material landfill		GLO	0.58	kilogram	84.8433	95.2448	105.013	114.731	123.328	132.793	113.824	164.335	166.347	172.978	210.361	168.247	178.078	187.713	197.158	206.425	175.021	185.408	195.666	205.824	215.927	Li et al. submitted to journal
EoL	Turbine			market for aluminium, wrought alloy	aluminium, wrought alloy	treatment of waste aluminium, sanitary landfill		CH	0.5	kilogram	73.1408	82.1076	90.5283	98.906	106.317	114.477	98.124	141.668	143.403	149.119	181.346	145.04	153.515	161.821	169.963	177.952	150.88	159.834	168.678	177.434	186.144	Li et al. submitted to journal
EoL	Turbine	Waste treatment Material use and processing of tower (unit)		market for sheet rolling, steel	sheet rolling, steel	treatment of scrap steel, inert material landfill		Europe without Switzerland	0.15	kilogram	51154.6	56852.9	61701.6	66006.4	69804.4	73653.8	61866.5	87530.2	86825.8	88477.3	105443	82122.3	84637.1	86867.6	88831.3	90547.8	74738.8	77071.8	79171.7	81060.7	82766.2	Li et al. submitted to journal
EoL	Turbine			market group for concrete, normal	concrete, normal [m3]	treatment of waste concrete, inert material landfill		Europe without Switzerland	0.5	m3	0	0	0	0	0	0	0	0	0	0	0	10.151	21.1069	32.7815	45.0949	57.9742	57.9435	70.3489	83.352	96.9033	110.97	Li et al. submitted to journal
EoL	Turbine			market for copper	copper	treatment of copper slag, residual material landfill		GLO	0.58	kilogram	1833.35	2037.57	2211.35	2365.63	2501.74	2639.7	2217.26	3137.02	3111.78	3170.97	3779.02	2909.37	2962.97	3003.99	3033.31	3051.89	2485.41	2527.67	2559.57	2582.1	2596.32	Li et al. submitted to journal
EoL	Turbine			market for aluminium, wrought alloy	aluminium, in mixed metal scrap	treatment of waste aluminium, sanitary landfill		CH	0.5	kilogram	1756.08	1951.7	2118.15	2265.93	2396.31	2528.45	2123.81	3004.81	2980.63	3037.33	3619.75	2786.75	2838.09	2877.38	2905.47	2923.27	2380.66	2421.14	2451.7	2473.27	2486.9	Li et al. submitted to journal
EoL	Turbine			market for electronics, for control units	electronics, for control units	market for residual material landfill		GLO	1	kilogram	3512.16	3903.39	4236.3	4531.85	4792.61	5056.9	4247.62	6009.62	5961.27	6074.65	7239.5	6130.59	6834.55	7553.84	8285.8	9028.22	7941.32	8703.09	9477.84	10264.7	11064	Li et al. submitted to journal
EoL	Turbine			market for neodymium oxide	neodymium oxide	market for residual material landfill		GLO	0.99	kilogram	68.8408	74.8519	79.6379	83.6647	86.6089	89.5422	75.0397	105.905	104.773	106.461	126.488	99.0437	102.613	105.856	108.787	111.423	92.3981	95.711	98.7444	101.52	104.068	Li et al. submitted to journal
EoL	Turbine			market for dysprosium oxide	dysprosium oxide	market for residual material landfill		GLO	0.99	kilogram	11.4735	12.4753	13.273	13.9441	14.4348	14.9237	12.5066	17.6508	17.4622	17.7435	21.0814	16.5073	17.1022	17.6427	18.1311	18.5705	15.3997	15.9518	16.4574	16.9201	17.3447	Li et al. submitted to journal
EoL	Foundation	Waste treatment Material use and processing of foundation (unit)		market for reinforcing steel		treatment of waste reinforcement steel, recycling		Europe without Switzerland	0.15	kilogram	513841	401919	409678	378258	572788	461477	574797	833512	642969	733625	787516	622883	695659	778158	871327	976269	638909	734425	841972	962979	1.09919e+06	Li et al. submitted to journal
EoL	Foundation			market group for concrete, normal		treatment of waste reinforced concrete, recycling		CH	0.5	m3	70.2231	51.4796	48.9747	42.0378	58.9153	43.6882	49.7706	65.5213	45.4773	46.1823	43.5252	31.9388	32.869	33.6094	34.074	34.167	19.7231	19.6294	19.0075	17.7355	15.6741	Li et al. submitted to journal

## Sheet: LCI_CT
Stage	Component	Supply chain				Endpoint_supplychain(ecoinvent)	referenceproduct	location	unit	2020	2021	2022	2023	2024	2025	2026	2027	2028	2029	2030	2031	2032	2033	2034	2035	2036	2037	2038	2039	2040	Ref
Manufacturing	Turbine	Material use and processing of nacelle (unit)				market for cast iron	cast iron	GLO	kilogram	74741.9	85276.4	95281.9	105261	114756	125148	108713	159159	163457	172539	213098	169938	179365	188566	197551	206338	174549	184510	194325	204026	213663	Li et al. submitted to journal
Manufacturing	Turbine					market for section bar rolling, steel	section bar rolling, steel	GLO	kilogram	74741.9	85276.4	95281.9	105261	114756	125148	108713	159159	163457	172539	213098	169938	179365	188566	197551	206338	174549	184510	194325	204026	213663
Manufacturing	Turbine					steel production, chromium steel 18/8, hot rolled	steel, chromium steel 18/8, hot rolled	RER	kilogram	72298.9	81335.1	89581.6	97518.5	104820	112678	96497.2	139301	141092	146910	179025	142385	149882	157147	164193	171035	144295	152117	159775	167297	174723	Li et al. submitted to journal
Manufacturing	Turbine					market for sheet rolling, chromium steel	sheet rolling, chromium steel	GLO	kilogram	72298.9	81335.1	89581.6	97518.5	104820	112678	96497.2	139301	141092	146910	179025	142385	149882	157147	164193	171035	144295	152117	159775	167297	174723
Manufacturing	Turbine					market for steel, low-alloyed	steel, low-alloyed	GLO	kilogram	31799.9	35354.8	38481.7	41393.5	43954.4	46670.7	39472.6	56266.9	56269.3	57843.9	69586.9	55310.3	58184.9	60964.8	63654.4	66259.8	55859.6	58843.5	61758.2	64614.3	67427.7	Li et al. submitted to journal
Manufacturing	Turbine					market for sheet rolling, steel	sheet rolling, steel	GLO	kilogram	31799.9	35354.8	38481.7	41393.5	43954.4	46670.7	39472.6	56266.9	56269.3	57843.9	69586.9	55310.3	58184.9	60964.8	63654.4	66259.8	55859.6	58843.5	61758.2	64614.3	67427.7
Manufacturing	Turbine					market for copper	copper	GLO	kilogram	4954.43	5744.53	6519.28	7312.97	8092.34	8955.55	7892	11717.3	12199.5	13050	16327.8	13043.7	13791.6	14525	15244.5	15951.6	13518.8	14316.6	15106.2	15890.1	16672	Li et al. submitted to journal
Manufacturing	Turbine					market for wire drawing, copper	wire drawing, copper	GLO	kilogram	4954.43	5744.53	6519.28	7312.97	8092.34	8955.55	7892	11717.3	12199.5	13050	16327.8	13043.7	13791.6	14525	15244.5	15951.6	13518.8	14316.6	15106.2	15890.1	16672
Manufacturing	Turbine					market for aluminium, wrought alloy	aluminium, wrought alloy	GLO	kilogram	2012.17	2261.78	2489.44	2708.62	2909.68	3126.36	2676.23	3861.81	3910.05	4070.01	4958.34	3946	4156.34	4360.54	4558.88	4751.79	4011.36	4231.43	4447.2	4659.43	4869.26	Li et al. submitted to journal
Manufacturing	Turbine					market for sheet rolling, aluminium	sheet rolling, aluminium	GLO	kilogram	2012.17	2261.78	2489.44	2708.62	2909.68	3126.36	2676.23	3861.81	3910.05	4070.01	4958.34	3946	4156.34	4360.54	4558.88	4751.79	4011.36	4231.43	4447.2	4659.43	4869.26
Manufacturing	Turbine					market for neodymium oxide	neodymium oxide	GLO	kilogram	77.6487	92.4938	106.988	121.412	135.017	149.237	133.151	199.33	208.488	223.318	278.956	218.43	226.302	233.453	239.917	245.731	203.774	211.08	217.77	223.892	229.51	Li et al. submitted to journal
Manufacturing	Turbine					market for dysprosium oxide	dysprosium oxide	GLO	kilogram	7.59103	9.12966	10.6452	12.1624	13.6037	15.1121	13.5425	20.352	21.3603	22.9501	28.7473	22.5099	23.3212	24.0582	24.7243	25.3234	20.9996	21.7525	22.4419	23.0728	23.6518	Li et al. submitted to journal
Manufacturing	Turbine					market for praseodymium oxide	praseodymium oxide	GLO	kilogram	13.9652	16.8281	19.6299	22.4094	25.0184	28.6791	25.7965	38.8943	40.9391	44.099	55.3652	43.3525	44.9148	46.3343	47.6171	48.7711	40.4436	41.8937	43.2215	44.4365	45.5516	Li et al. submitted to journal
Manufacturing	Turbine					market for terbium oxide	terbium oxide	GLO	kilogram	4.92548	5.89675	6.86324	7.84516	8.79619	9.23309	8.24332	12.2999	12.8261	13.6998	17.068	13.3584	13.8331	14.2631	14.6505	14.9975	12.4299	12.8683	13.2684	13.6332	13.8951	Li et al. submitted to journal
Manufacturing	Turbine					market for yttrium oxide	yttrium oxide	GLO	kilogram	0	0	0	0	0	0	0	0	0	0	0	0	0	0	0	0	0	0	0	0	0	Li et al. submitted to journal
Manufacturing	Turbine					market for electronics, for control units	electronics, for control units	GLO	kilogram	695.546	772.643	839.528	900.761	954.712	1011.19	853.073	1212.9	1209.76	1240.28	1487.97	1178.51	1235.38	1289.85	1342.01	1392.04	1169.42	1227.58	1283.88	1338.57	1391.98	Li et al. submitted to journal
Manufacturing	Turbine					market for boron carbide	boron carbide	GLO	kilogram	2.43376	2.96757	3.51911	4.09999	4.68728	5.33334	4.81213	7.28821	7.71541	8.36741	10.5863	8.40951	8.8407	9.25621	9.65662	10.0428	8.45816	8.9005	9.33069	9.75026	10.1615	Li et al. submitted to journal
Manufacturing	Turbine	Material use and processing of rotor (unit)				market for cast iron	cast iron	GLO	kilogram	37740.6	42367.5	46712.6	51035.5	54859.7	59069.9	50632	73100.9	73995.8	76945.2	93574.3	75189.7	79955.8	84678.4	89359.4	94003.9	80083.4	85242.6	90392.4	95545.4	100723	Li et al. submitted to journal
Manufacturing	Turbine					market for section bar rolling, steel	section bar rolling, steel	GLO	kilogram	37740.6	42367.5	46712.6	51035.5	54859.7	59069.9	50632	73100.9	73995.8	76945.2	93574.3	75189.7	79955.8	84678.4	89359.4	94003.9	80083.4	85242.6	90392.4	95545.4	100723
Manufacturing	Turbine					steel production, chromium steel 18/8, hot rolled	steel, chromium steel 18/8, hot rolled	RER	kilogram	13750.5	15436.2	17019.3	18594.3	19987.6	21521.6	18447.3	26633.7	26959.7	28034.3	34093	27394.7	29131.2	30851.8	32557.3	34249.5	29177.7	31057.4	32933.7	34811.1	36697.5	Li et al. submitted to journal
Manufacturing	Turbine					market for sheet rolling, chromium steel	sheet rolling, chromium steel	GLO	kilogram	13750.5	15436.2	17019.3	18594.3	19987.6	21521.6	18447.3	26633.7	26959.7	28034.3	34093	27394.7	29131.2	30851.8	32557.3	34249.5	29177.7	31057.4	32933.7	34811.1	36697.5
Manufacturing	Turbine					market for steel, low-alloyed	steel, low-alloyed	GLO	kilogram	14335.6	16093.1	17743.5	19385.6	20838.2	22437.4	19232.3	27767	28106.9	29227.2	35543.7	28560.4	30370.8	32164.7	33942.7	35706.9	30419.3	32379	34335.1	36292.5	38259.1	Li et al. submitted to journal
Manufacturing	Turbine					market for sheet rolling, steel	sheet rolling, steel	GLO	kilogram	14335.6	16093.1	17743.5	19385.6	20838.2	22437.4	19232.3	27767	28106.9	29227.2	35543.7	28560.4	30370.8	32164.7	33942.7	35706.9	30419.3	32379	34335.1	36292.5	38259.1
Manufacturing	Turbine					market for glass fibre reinforced plastic, polyamide, injection moulded	glass fibre reinforced plastic, polyamide, injection moulded	GLO	kilogram	52270.2	57874.4	62919.3	67764.6	71786.8	76154.2	64292.6	91397.4	91065.9	93180.3	111467	89566.6	95244.1	100870	106446	111978	95396.1	101542	107676	113815	119982	Li et al. submitted to journal
Manufacturing	Turbine					market for carbon fibre reinforced plastic, injection moulded	carbon fibre reinforced plastic, injection moulded	GLO	kilogram	2470.76	3660.39	5017.98	6560.39	8216.17	10106.1	9746.96	15645.4	17436.8	19803.1	26125	20992.2	22322.8	23641.3	24948.2	26244.9	22358.5	23798.8	25236.6	26675.3	28120.8	Li et al. submitted to journal
Manufacturing	Turbine					market for fibre, kenaf	fibre, kenaf	GLO	kilogram	0	0	0	0	0	0	0	0	0	0	0	0	0	0	0	0	0	0	0	0	0	Li et al. submitted to journal
Manufacturing	Turbine					market for epoxy resin, liquid	epoxy resin, liquid	RER	kilogram	25421.3	28455.1	31281.7	34076	36520.8	39206	33504.3	48225.7	48666.8	50450.6	61163.2	49146.4	52261.7	55348.5	58408.2	61444	52345.1	55717.3	59083.4	62451.6	65835.8	Li et al. submitted to journal
Manufacturing	Turbine					silicone product production	silicone product	RER	kilogram	26655.5	29805.3	32636.9	35318.3	37694.9	40218.6	34160.2	48871.4	49020.5	50511.9	60871.3	48354.7	50834.1	53223.2	55525.6	57746.1	48634.4	51177.9	53651.5	56064	58428.7	Li et al. submitted to journal
Manufacturing	Turbine					market for copper	copper	GLO	kilogram	146.282	164.215	181.057	197.812	212.635	228.953	196.248	283.337	286.806	298.237	362.691	291.433	309.906	328.211	346.354	364.356	310.401	330.398	350.358	370.331	390.399	Li et al. submitted to journal
Manufacturing	Turbine					market for wire drawing, copper	wire drawing, copper	GLO	kilogram	146.282	164.215	181.057	197.812	212.635	228.953	196.248	283.337	286.806	298.237	362.691	291.433	309.906	328.211	346.354	364.356	310.401	330.398	350.358	370.331	390.399
Manufacturing	Turbine					market for aluminium, wrought alloy	aluminium, wrought alloy	GLO	kilogram	146.282	164.215	181.057	197.812	212.635	228.953	196.248	283.337	286.806	298.237	362.691	291.433	309.906	328.211	346.354	364.356	310.401	330.398	350.358	370.331	390.399	Li et al. submitted to journal
Manufacturing	Turbine					market for sheet rolling, aluminium	sheet rolling, aluminium	GLO	kilogram	146.282	164.215	181.057	197.812	212.635	228.953	196.248	283.337	286.806	298.237	362.691	291.433	309.906	328.211	346.354	364.356	310.401	330.398	350.358	370.331	390.399
Manufacturing	Turbine	Material use and processing of tower (unit)				market for sheet rolling, steel	sheet rolling, steel	GLO	kilogram	341030	379019	411344	440043	465363	491025	412443	583534	578839	589849	702955	552231	574123	594455	613308	630777	525369	546727	566810	585743	603695	Li et al. submitted to journal
Manufacturing	Turbine					market for steel, low-alloyed	steel, low-alloyed	GLO	kilogram	341030	379019	411344	440043	465363	491025	412443	583534	578839	589849	702955	552231	574123	594455	613308	630777	525369	546727	566810	585743	603695
Manufacturing	Turbine					market group for concrete, normal	concrete, normal [m3]	GLO	m3	0	0	0	0	0	0	0	0	0	0	0	0	0	0	0	0	0	0	0	0	0	Li et al. submitted to journal
Manufacturing	Turbine					market for copper	copper	GLO	kilogram	3160.94	3513.05	3812.67	4078.67	4313.35	4551.21	3822.85	5408.66	5365.14	5467.19	6515.55	5118.52	5321.43	5509.88	5684.62	5846.54	4869.53	5067.5	5253.64	5429.13	5595.52	Li et al. submitted to journal
Manufacturing	Turbine					market for wire drawing, copper	wire drawing, copper	GLO	kilogram	3160.94	3513.05	3812.67	4078.67	4313.35	4551.21	3822.85	5408.66	5365.14	5467.19	6515.55	5118.52	5321.43	5509.88	5684.62	5846.54	4869.53	5067.5	5253.64	5429.13	5595.52
Manufacturing	Turbine					market for aluminium, wrought alloy	aluminium, in mixed metal scrap	Europe without Switzerland	kilogram	3512.16	3903.39	4236.3	4531.85	4792.61	5056.9	4247.62	6009.62	5961.27	6074.65	7239.5	5687.24	5912.7	6122.09	6316.25	6496.16	5410.59	5630.55	5837.38	6032.37	6217.25	Li et al. submitted to journal
Manufacturing	Turbine					market for sheet rolling, aluminium	sheet rolling, aluminium	GLO	kilogram	3512.16	3903.39	4236.3	4531.85	4792.61	5056.9	4247.62	6009.62	5961.27	6074.65	7239.5	5687.24	5912.7	6122.09	6316.25	6496.16	5410.59	5630.55	5837.38	6032.37	6217.25
Manufacturing	Turbine					market for electronics, for control units	electronics, for control units	GLO	kilogram	3512.16	3903.39	4236.3	4531.85	4792.61	5056.9	4247.62	6009.62	5961.27	6074.65	7239.5	5687.24	5912.7	6122.09	6316.25	6496.16	5410.59	5630.55	5837.38	6032.37	6217.25	Li et al. submitted to journal
Manufacturing	Turbine					market for neodymium oxide	neodymium oxide	GLO	kilogram	69.5361	75.608	80.4423	84.5098	87.4838	90.4466	75.7977	106.975	105.831	107.537	127.766	100.044	103.65	106.925	109.886	112.549	93.3314	96.6778	99.7418	102.546	105.119	Li et al. submitted to journal
Manufacturing	Turbine					market for dysprosium oxide	dysprosium oxide	GLO	kilogram	11.5894	12.6013	13.4071	14.085	14.5806	15.0744	12.6329	17.8291	17.6386	17.9228	21.2943	16.674	17.2749	17.8209	18.3143	18.7581	15.5552	16.113	16.6236	17.091	17.5199	Li et al. submitted to journal
Manufacturing	Turbine	Misc components (for one turbine) (unit)				market for diesel, burned in building machine	diesel, burned in building machine [MJ]	GLO	MJ	616454	647196	677938	708681	739423	770165	800910	831649	862396	893134	923873	954620	985359	1.01611e+06	1.04684e+06	1.07758e+06	1.10833e+06	1.13907e+06	1.16982e+06	1.20056e+06	1.2313e+06	Vestas sustainability report, 2020
Manufacturing	Turbine					market group for electricity, medium voltage			KWh	1.31614e+06	1.38178e+06	1447413	1.51305e+06	1.57868e+06	1.64432e+06	1.70996e+06	1.77559e+06	1.84123e+06	1906861	1.97249e+06	2.03813e+06	2.10376e+06	2.16941e+06	2.23504e+06	2.30066e+06	2366309	2.43194e+06	2.49758e+06	2.56321e+06	2.62886e+06	Vestas sustainability report, 2020
Manufacturing	Turbine					heat and power co-generation, natural gas, 1MW electrical, lean burn	heat, district or industrial, natural gas [MJ]	Europe without Switzerland	MJ	129794	136266	142739	149212	155684	162157	168630	175102	181576	188048	194520	200994	207466	213940	220412	226884	233357	239829	246303	252775	259249	Vestas sustainability report, 2020
Manufacturing	Turbine					heat production, natural gas, at boiler atmospheric non-modulating <100kW	heat, central or small-scale, natural gas [MJ]	Europe without Switzerland	MJ	129794	136266	142739	149212	155684	162157	168630	175102	181576	188048	194520	200994	207466	213940	220412	226884	233357	239829	246303	252775	259249	Vestas sustainability report, 2020
Manufacturing	Turbine					heat production, natural gas, at industrial furnace >100kW	heat, district or industrial, natural gas [MJ]	Europe without Switzerland	MJ	481199	505196	529192	553189	577186	601184	625183	649177	673178	697172	721167	745168	769162	793163	817157	841152	865152	889147	913148	937142	961143	Vestas sustainability report, 2020
Manufacturing	Turbine					zinc coating, pieces, adjustment per micro-m	zinc coat, pieces, adjustment per micro-m [m2]	RER	m2	2.06953e+06	2.31407e+06	2.53392e+06	2.7421e+06	2.92662e+06	3.12256e+06	2.65219e+06	3.79436e+06	3.80594e+06	3.92173e+06	4.72604e+06	3.75425e+06	3.94674e+06	4.13224e+06	4.31099e+06	4.48339e+06	3.77596e+06	3.97344e+06	4.16549e+06	4.35279e+06	4.53639e+06	Li et al. submitted to journal
Manufacturing	Turbine					market for gravel, round	gravel	CH	kilogram	780.322	819.236	858.15	897.064	935.978	974.893	1013.81	1052.72	1091.64	1130.55	1169.46	1208.38	1247.29	1286.21	1325.12	1364.03	1402.95	1441.86	1480.78	1519.69	1558.61	Tsai et al. 2016
Manufacturing	Turbine					market for synthetic rubber	synthetic rubber	GLO	kilogram	164.648	172.859	181.07	189.281	197.491	205.702	213.914	222.124	230.336	238.546	246.756	254.968	263.178	271.39	279.6	287.81	296.022	304.232	312.445	320.655	328.867	Tsai et al. 2016
Manufacturing	Turbine					market for lubricating oil	lubricating oil	RER	kilogram	4.49986	4.72426	4.94867	5.17307	5.39747	5.62188	5.8463	6.07069	6.29512	6.5195	6.74389	6.96832	7.19271	7.41714	7.64153	7.86591	8.09035	8.31473	8.53916	8.76355	8.98798	Tsai et al. 2016
Manufacturing	Turbine					market for propylene glycol, liquid	propylene glycol, liquid	RER	kilogram	6.2946	6.6085	6.92241	7.23632	7.55022	7.86414	8.17807	8.49194	8.8059	9.11977	9.43364	9.7476	10.0615	10.3754	10.6893	11.0032	11.3171	11.631	11.945	12.2588	12.5728	Tsai et al. 2016
Manufacturing	Turbine					market for epoxy resin, liquid	epoxy resin, liquid	RER	kilogram	21.3548	22.4198	23.4847	24.5497	25.6146	26.6796	27.7446	28.8094	29.8745	30.9394	32.0042	33.0693	34.1342	35.1993	36.2641	37.329	38.3941	39.4589	40.524	41.5888	42.654	Tsai et al. 2016
Manufacturing	Turbine					market for polyvinylchloride, bulk polymerised	polyvinylchloride, bulk polymerised	GLO	kilogram	14.0718	14.7736	15.4753	16.1771	16.8788	17.5806	18.2824	18.9841	19.6859	20.3876	21.0893	21.7911	22.4928	23.1947	23.8963	24.598	25.2999	26.0015	26.7034	27.4051	28.1069	Tsai et al. 2016
Manufacturing	Turbine					market for polyethylene, low density, granulate		GLO	kilogram	0.104043	0.109231	0.11442	0.119609	0.124797	0.129986	0.135175	0.140363	0.145552	0.15074	0.155928	0.161117	0.166305	0.171495	0.176683	0.181871	0.18706	0.192248	0.197437	0.202625	0.207815	Tsai et al. 2016
Manufacturing	Foundation	Material use and processing of foundation (unit)				market for reinforcing steel	reinforcing steel	GLO	kilogram	3.25432e+06	2.54549e+06	2.59463e+06	2.39564e+06	3.62766e+06	2.92269e+06	3.64038e+06	5.27891e+06	4.07213e+06	4.64629e+06	4.9876e+06	3.99118e+06	4.50818e+06	5.09829e+06	5.76933e+06	6.53025e+06	4.31556e+06	5.00726e+06	5.79179e+06	6.68033e+06	7.68625e+06	Li et al. submitted to journal
Manufacturing	Foundation					market group for concrete, normal	concrete, normal [m3]	GLO	m3	133.424	97.8112	93.052	79.8719	111.939	83.0075	94.5642	124.49	86.4068	87.7464	82.6979	60.9588	63.0349	64.784	66.0411	66.6187	38.7124	38.8215	37.93	35.7904	32.1175	Li et al. submitted to journal
Manufacturing	Transmission	Material use and processing of transmission (for one turbine)	Manufacuting of internal cables (for one turbine)			market for copper	copper	GLO	kilogram	8540.01	8857.04	9174.41	9492.12	9810.15	10128.5	10447.1	10766	11085.2	11404.6	11724.3	12044.2	12364.4	12684.7	13005.3	13326.1	13647.1	13968.2	14289.6	14611.1	14932.8	Arvesen et al., 2013
Manufacturing	Transmission					market for wire drawing, copper	wire drawing, copper	GLO	kilogram	323.485	335.494	347.515	359.55	371.596	383.655	395.724	407.804	419.894	431.994	444.102	456.221	468.347	480.482	492.625	504.776	516.934	529.1	541.271	553.45	565.636
Manufacturing	Transmission					polyethylene production, high density, granulate	polyethylene, high density, granulate	RER	kilogram	1961.04	2033.84	2106.72	2179.67	2252.7	2325.8	2398.97	2472.2	2545.49	2618.84	2692.25	2765.71	2839.22	2912.79	2986.4	3060.06	3133.77	3207.52	3281.31	3355.14	3429.01	Arvesen et al., 2013
Manufacturing	Transmission					market for polypropylene, granulate	polypropylene, granulate	GLO	kilogram	1328.45	1377.76	1427.13	1476.55	1526.02	1575.54	1625.11	1674.71	1724.36	1774.05	1823.78	1873.55	1923.34	1973.18	2023.05	2072.95	2122.88	2172.84	2222.82	2272.84	2322.88	Arvesen et al., 2013
Manufacturing	Transmission					market for steel, low-alloyed	steel, low-alloyed	GLO	kilogram	11070.4	11481.3	11892.7	12304.6	12716.9	13129.5	13542.6	13956	14369.7	14783.8	15198.2	15612.9	16027.9	16443.2	16858.7	17274.6	17690.6	18107	18523.5	18940.3	19357.3	Arvesen et al., 2013
Manufacturing	Transmission					market for sheet rolling, steel	sheet rolling, steel	GLO	kilogram	419.332	434.899	450.483	466.084	481.699	497.33	512.975	528.635	544.307	559.992	575.688	591.397	607.116	622.847	638.588	654.339	670.1	685.87	701.648	717.435	733.232
Manufacturing	Transmission					market for lead	lead	GLO	kilogram	7907.41	8200.96	8494.82	8789	9083.47	9378.23	9673.25	9968.54	10264.1	10559.8	10855.8	11152.1	11448.5	11745.1	12041.9	12339	12636.2	12933.6	13231.1	13528.8	13826.7	Arvesen et al., 2013
Manufacturing	Transmission					heat production, natural gas, at industrial furnace >100kW	heat, district or industrial, natural gas [MJ]	Europe without Switzerland	MJ	241967	250949	259941	268944	277954	286974	296001	305037	314080	323131	332189	341253	350324	359401	368483	377573	386667	395767	404871	413981	423096	Arvesen et al., 2013
Manufacturing	Transmission					market group for electricity, medium voltage			kWh	35425.2	36740.3	38056.8	39374.7	40693.9	42014.5	43336.2	44659.1	45983	47308.1	48634.1	49961.2	51289.2	52618.1	53947.9	55278.6	56610	57942.3	59275.2	60608.9	61943.4
Manufacturing	Transmission		Manufacuting of external cables (for one turbine)			market for copper	copper	GLO	kilogram	819.589	829.348	838.48	847.036	855.075	862.637	869.769	876.5	882.87	888.901	894.624	900.058	905.229	910.151	914.845	919.324	923.605	927.698	931.62	935.375	938.978	Arvesen et al., 2013
Manufacturing	Transmission					market for wire drawing, copper	wire drawing, copper	GLO	kilogram	819.589	829.348	838.48	847.036	855.075	862.637	869.769	876.5	882.87	888.901	894.624	900.058	905.229	910.151	914.845	919.324	923.605	927.698	931.62	935.375	938.978
Manufacturing	Transmission					polyethylene production, high density, granulate	polyethylene, high density, granulate	RER	kilogram	315.505	319.262	322.778	326.071	329.166	332.077	334.823	337.414	339.866	342.187	344.391	346.483	348.473	350.368	352.175	353.899	355.547	357.123	358.632	360.078	361.465	Arvesen et al., 2013
Manufacturing	Transmission					market for polypropylene, granulate	polypropylene, granulate	GLO	kilogram	177.698	179.814	181.794	183.649	185.392	187.032	188.578	190.038	191.419	192.726	193.967	195.145	196.267	197.334	198.351	199.322	200.251	201.138	201.988	202.803	203.584	Arvesen et al., 2013
Manufacturing	Transmission					market for steel, low-alloyed	steel, low-alloyed	GLO	kilogram	1486.86	1504.57	1521.14	1536.66	1551.24	1564.96	1577.9	1590.11	1601.67	1612.61	1622.99	1632.85	1642.23	1651.16	1659.68	1667.8	1675.57	1682.99	1690.11	1696.92	1703.46	Arvesen et al., 2013
Manufacturing	Transmission					market for lead	lead	GLO	kilogram	950.143	961.457	972.043	981.962	991.282	1000.05	1008.32	1016.12	1023.5	1030.5	1037.13	1043.43	1049.43	1055.13	1060.57	1065.76	1070.73	1075.47	1080.02	1084.37	1088.55	Arvesen et al., 2013
Manufacturing	Transmission		Manufacuting of transformer (for one turbine)			market for copper	copper	GLO	kilogram	776.197	750.243	725.97	703.218	681.849	661.739	642.783	624.881	607.951	591.913	576.7	562.249	548.505	535.416	522.938	511.028	499.648	488.764	478.346	468.361	458.785	ABB, 2020
Manufacturing	Transmission					market for wire drawing, copper	wire drawing, copper	GLO	kilogram	776.197	750.243	725.97	703.218	681.849	661.739	642.783	624.881	607.951	591.913	576.7	562.249	548.505	535.416	522.938	511.028	499.648	488.764	478.346	468.361	458.785
Manufacturing	Transmission					market for aluminium, wrought alloy	aluminium, in mixed metal scrap	Europe without Switzerland	kilogram	63.8278	61.6936	59.6976	57.8266	56.0694	54.4157	52.8569	51.3849	49.9927	48.6738	47.4228	46.2345	45.1043	44.028	43.0019	42.0225	41.0868	40.1918	39.3351	38.514	37.7265	ABB, 2020
Manufacturing	Transmission					market for sheet rolling, aluminium	sheet rolling, aluminium	GLO	kilogram	63.8278	61.6936	59.6976	57.8266	56.0694	54.4157	52.8569	51.3849	49.9927	48.6738	47.4228	46.2345	45.1043	44.028	43.0019	42.0225	41.0868	40.1918	39.3351	38.514	37.7265
Manufacturing	Transmission					market for steel, low-alloyed	steel, low-alloyed	GLO	kilogram	3624.39	3503.2	3389.86	3283.62	3183.84	3089.94	3001.42	2917.83	2838.78	2763.89	2692.85	2625.38	2561.2	2500.08	2441.82	2386.2	2333.07	2282.25	2233.6	2186.98	2142.26	ABB, 2020
Manufacturing	Transmission					market for sheet rolling, steel	sheet rolling, steel	GLO	kilogram	3624.39	3503.2	3389.86	3283.62	3183.84	3089.94	3001.42	2917.83	2838.78	2763.89	2692.85	2625.38	2561.2	2500.08	2441.82	2386.2	2333.07	2282.25	2233.6	2186.98	2142.26
Manufacturing	Transmission					market for glass fibre reinforced plastic, polyamide, injection moulded	glass fibre reinforced plastic, polyamide, injection moulded	GLO	kilogram	35.2817	34.102	32.9986	31.9644	30.9931	30.0791	29.2174	28.4037	27.6341	26.9051	26.2136	25.5568	24.932	24.3371	23.7699	23.2285	22.7113	22.2166	21.743	21.2892	20.8539	ABB, 2020
Manufacturing	Transmission					market for kraft paper, bleached	kraft paper	RER	kilogram	47.4699	45.8827	44.3982	43.0067	41.6998	40.47	39.3107	38.2159	37.1805	36.1996	35.2692	34.3855	33.5449	32.7444	31.9813	31.2529	30.557	29.8914	29.2542	28.6436	28.0579	ABB, 2020
Manufacturing	Transmission					market for alkyl sulphate (C12-14)	alkyl sulphate (C12-14)	GLO	kilogram	169.673	163.999	158.693	153.72	149.049	144.653	140.509	136.596	132.895	129.389	126.064	122.905	119.9	117.039	114.312	111.708	109.221	106.841	104.564	102.381	100.288	ABB, 2020
Manufacturing	Transmission					market for lubricating oil	lubricating oil	RER	kilogram	1539.56	1488.09	1439.94	1394.81	1352.43	1312.54	1274.94	1239.43	1205.85	1174.04	1143.87	1115.2	1087.94	1061.98	1037.23	1013.61	991.038	969.45	948.785	928.981	909.987	ABB, 2020
Manufacturing	Transmission					heat production, natural gas, at industrial furnace >100kW	heat, district or industrial, natural gas [MJ]	Europe without Switzerland	MJ	57412.9	55493.2	53697.8	52014.8	50434.3	48946.8	47544.7	46220.6	44968.3	43782	42656.7	41587.8	40571.2	39603.1	38680.1	37799.2	36957.5	36152.4	35381.8	34643.3	33934.9	ABB, 2020
Manufacturing	Transmission					market group for electricity, medium voltage			kWh	37526.9	36272.1	35098.6	33998.5	32965.4	31993.2	31076.7	30211.2	29392.7	28617.3	27881.8	27183.1	26518.6	25885.8	25282.5	24706.7	24156.6	23630.3	23126.6	22643.9	22180.9
Manufacturing	Transmission		Manufacuting of substationfoundation (for one turbine)			market for reinforcing steel	reinforcing steel	GLO	kilogram	262.18	196.282	191.023	170.681	235.945	181.547	222.739	297.513	222.102	241.22	245.444	188.318	203.106	218.533	234.555	251.129	159.833	178.267	197.825	218.488	240.245	Li et al. submitted to journal
Installation	Turbine	Installation of turbine (unit)	Transport of jack-up	Diesel, Tugboat		market for diesel	diesel	Europe without Switzerland	kilogram	25766.7	25766.7	25766.7	25766.7	25766.7	25766.7	25766.7	25766.7	25766.7	25766.7	25766.7	25766.7	25766.7	25766.7	25766.7	25766.7	25766.7	25766.7	25766.7	25766.7	25766.7	Birkeland, 2011
Installation	Turbine		Assembly of wind turbine	HFO, Jack-up vessel		market for heavy fuel oil	heavy fuel oil	Europe without Switzerland	kilogram	4010.64	4010.64	4010.64	4010.64	4010.64	4010.64	4010.64	4010.64	4010.64	4010.64	4010.64	4010.64	4010.64	4010.64	4010.64	4010.64	4010.64	4010.64	4010.64	4010.64	4010.64	Birkeland, 2011
Installation	Foundation	Installation of foundation type I (unit)	Substrate clearance	Transport of excavator		market for heavy fuel oil	heavy fuel oil	Europe without Switzerland	kilogram	566.208	530.82	495.432	460.044	424.656	389.268	353.88	318.492	283.104	247.716	212.328	191.095	169.862	148.63	127.397	106.164	84.9312	63.6984	42.4656	21.2328	0	Danish Energy Agency (Ramboll) (2012)
Installation	Foundation			Dredging		market for diesel	diesel	Europe without Switzerland	kilogram	2.18051	2.04422	1.90794	1.77166	1.63538	1.4991	1.36282	1.22653	1.09025	0.953971	0.81769	0.735921	0.654152	0.572383	0.490614	0.408845	0.327076	0.245307	0.163538	0.081769	0	Danish Energy Agency (Ramboll) (2012)
Installation	Foundation			Disposal of substrate materials		market for heavy fuel oil	heavy fuel oil	Europe without Switzerland	kilogram	550.48	516.075	481.67	447.265	412.86	378.455	344.05	309.645	275.24	240.835	206.43	185.787	165.144	144.501	123.858	103.215	82.572	61.929	41.286	20.643	0	Danish Energy Agency (Ramboll) (2012)
Installation	Foundation		Substrate replacement	Transport of rock		market for heavy fuel oil	heavy fuel oil	Europe without Switzerland	kilogram	66.6081	62.4451	58.2821	54.1191	49.9561	45.7931	41.6301	37.467	33.304	29.141	24.978	22.4802	19.9824	17.4846	14.9868	12.489	9.99121	7.49341	4.99561	2.4978	0	Danish Energy Agency (Ramboll) (2012)
Installation	Foundation			Dumping of rock		market for heavy fuel oil	heavy fuel oil	Europe without Switzerland	kilogram	566.208	530.82	495.432	460.044	424.656	389.268	353.88	318.492	283.104	247.716	212.328	191.095	169.862	148.63	127.397	106.164	84.9312	63.6984	42.4656	21.2328	0	Danish Energy Agency (Ramboll) (2012)
Installation	Foundation		Installation	Transport of foundation		market for diesel	diesel	Europe without Switzerland	kilogram	6849.7	6421.59	5993.49	5565.38	5137.28	4709.17	4281.06	3852.96	3424.85	2996.74	2568.64	2311.77	2054.91	1798.05	1541.18	1284.32	1027.46	770.591	513.728	256.864	0	Danish Energy Agency (Ramboll) (2012)
Installation	Foundation			Transport of jack-up		market for diesel	diesel	Europe without Switzerland	kilogram	91.3294	85.6213	79.9132	74.2051	68.497	62.7889	57.0808	51.3728	45.6647	39.9566	34.2485	30.8237	27.3988	23.974	20.5491	17.1243	13.6994	10.2746	6.8497	3.42485	0	Danish Energy Agency (Ramboll) (2012)
Installation	Foundation			Construction of foundation		market for heavy fuel oil	heavy fuel oil	Europe without Switzerland	kilogram	320.851	300.798	280.745	260.692	240.638	220.585	200.532	180.479	160.426	140.372	120.319	108.287	96.2554	84.2234	72.1915	60.1596	48.1277	36.0958	24.0638	12.0319	0	Danish Energy Agency (Ramboll) (2012)
Installation	Foundation		Scour protection	Transport of rock		market for heavy fuel oil	heavy fuel oil	Europe without Switzerland	kilogram	66.6081	62.4451	58.2821	54.1191	49.9561	45.7931	41.6301	37.467	33.304	29.141	24.978	22.4802	19.9824	17.4846	14.9868	12.489	9.99121	7.49341	4.99561	2.4978	0	Danish Energy Agency (Ramboll) (2012)
Installation	Foundation			Dumping of rock		market for heavy fuel oil	heavy fuel oil	Europe without Switzerland	kilogram	566.208	530.82	495.432	460.044	424.656	389.268	353.88	318.492	283.104	247.716	212.328	191.095	169.862	148.63	127.397	106.164	84.9312	63.6984	42.4656	21.2328	0	Danish Energy Agency (Ramboll) (2012)
Installation	Foundation	Installation of foundation type II (unit)	Driving pile	Transportation of pump/generator		market for heavy fuel oil	heavy fuel oil	Europe without Switzerland	kilogram	1722.22	1738.73	1755.24	1771.76	1788.27	1804.79	1821.3	1837.82	1854.33	1870.85	1887.36	1910.95	1934.54	1958.14	1981.73	2005.32	2028.91	2052.5	2076.1	2099.69	2123.28	Danish Energy Agency (Ramboll) (2012)
Installation	Foundation			Injection of grout		market for diesel	diesel	Europe without Switzerland	kilogram	3186.1	3216.65	3247.2	3277.75	3308.31	3338.86	3369.41	3399.96	3430.51	3461.06	3491.62	3535.26	3578.91	3622.55	3666.2	3709.84	3753.49	3797.13	3840.78	3884.42	3928.07	Danish Energy Agency (Ramboll) (2012)
Installation	Foundation		Installation	Tugboats for transport of foundations		market for diesel	diesel	Europe without Switzerland	kilogram	4754.9	4800.49	4846.09	4891.68	4937.28	4982.87	5028.47	5074.06	5119.66	5165.25	5210.85	5275.98	5341.12	5406.25	5471.39	5536.52	5601.66	5666.8	5731.93	5797.07	5862.2	Danish Energy Agency (Ramboll) (2012)
Installation	Foundation			Transport of jack-up		market for diesel	diesel	Europe without Switzerland	kilogram	1666.76	1682.74	1698.73	1714.71	1730.69	1746.67	1762.66	1778.64	1794.62	1810.6	1826.59	1849.42	1872.25	1895.08	1917.92	1940.75	1963.58	1986.41	2009.25	2032.08	2054.91	Danish Energy Agency (Ramboll) (2012)
Installation	Foundation			Construction of foundation		market for heavy fuel oil	heavy fuel oil	Europe without Switzerland	kilogram	2927.77	2955.84	2983.92	3011.99	3040.07	3068.14	3096.21	3124.29	3152.36	3180.44	3208.51	3248.62	3288.72	3328.83	3368.94	3409.04	3449.15	3489.26	3529.36	3569.47	3609.58	Danish Energy Agency (Ramboll) (2012)
Installation	Foundation		Scour protection	Transport of rock		market for heavy fuel oil	heavy fuel oil	Europe without Switzerland	kilogram	368.124	371.654	375.184	378.714	382.243	385.773	389.303	392.833	396.363	399.893	403.423	408.466	413.509	418.552	423.594	428.637	433.68	438.723	443.766	448.808	453.851	Danish Energy Agency (Ramboll) (2012)
Installation	Foundation			Dumping of rock		market for heavy fuel oil	heavy fuel oil	Europe without Switzerland	kilogram	2081.01	2100.97	2120.92	2140.88	2160.83	2180.79	2200.74	2220.7	2240.65	2260.61	2280.56	2309.07	2337.57	2366.08	2394.59	2423.09	2451.6	2480.11	2508.62	2537.12	2565.63	Danish Energy Agency (Ramboll) (2012)
Installation	Foundation	Installation of foundation type III (unit)	Driving pile	Transportation of pump/generator		market for heavy fuel oil	heavy fuel oil	Europe without Switzerland	kilogram	330.288	325.57	320.851	316.133	311.414	306.696	301.978	297.259	292.541	287.822	283.104	278.386	273.667	268.949	264.23	259.512	254.794	250.075	245.357	240.638	235.92	Danish Energy Agency (Ramboll) (2012)
Installation	Foundation			injection of grout		market for diesel	diesel	Europe without Switzerland	kilogram	1833.1	1806.91	1780.72	1754.54	1728.35	1702.16	1675.98	1649.79	1623.6	1597.41	1571.23	1545.04	1518.85	1492.67	1466.48	1440.29	1414.1	1387.92	1361.73	1335.54	1309.36	Danish Energy Agency (Ramboll) (2012)
Installation	Foundation		Installation	Tugboats for transport of foundation		market for diesel	diesel	Europe without Switzerland	kilogram	12786.1	12603.5	12420.8	12238.1	12055.5	11872.8	11690.2	11507.5	11324.8	11142.2	10959.5	10776.9	10594.2	10411.5	10228.9	10046.2	9863.57	9680.91	9498.25	9315.59	9132.94	Danish Energy Agency (Ramboll) (2012)
Installation	Foundation			Transport of jack-up		market for diesel	diesel	Europe without Switzerland	kilogram	12786.1	12603.5	12420.8	12238.1	12055.5	11872.8	11690.2	11507.5	11324.8	11142.2	10959.5	10776.9	10594.2	10411.5	10228.9	10046.2	9863.57	9680.91	9498.25	9315.59	9132.94	Danish Energy Agency (Ramboll) (2012)
Installation	Foundation			Construction of foundation		market for heavy fuel oil	heavy fuel oil	Europe without Switzerland	kilogram	1684.47	1660.4	1636.34	1612.28	1588.21	1564.15	1540.09	1516.02	1491.96	1467.89	1443.83	1419.77	1395.7	1371.64	1347.58	1323.51	1299.45	1275.38	1251.32	1227.26	1203.19	Danish Energy Agency (Ramboll) (2012)
Installation	Foundation	Installation of foundation type V (unit)	Mooring	Transport of suction caisson		market for diesel	diesel	Europe without Switzerland	kilogram	380.539	380.539	380.539	380.539	380.539	380.539	380.539	380.539	380.539	380.539	380.539	342.485	304.431	266.377	228.323	190.269	152.216	114.162	76.1078	38.0539	0	Danish Energy Agency (Ramboll) (2012)
Installation	Foundation			Pump out water		market for diesel	diesel	Europe without Switzerland	kilogram	218.226	218.226	218.226	218.226	218.226	218.226	218.226	218.226	218.226	218.226	218.226	196.403	174.581	152.758	130.936	109.113	87.2904	65.4678	43.6452	21.8226	0	Danish Energy Agency (Ramboll) (2012)
Installation	Foundation		Installation	Tugboats for transport of foundation and ballast		market for diesel	diesel	Europe without Switzerland	kilogram	5327.55	5327.55	5327.55	5327.55	5327.55	5327.55	5327.55	5327.55	5327.55	5327.55	5327.55	4794.79	4262.04	3729.28	3196.53	2663.77	2131.02	1598.26	1065.51	532.755	0	Danish Energy Agency (Ramboll) (2012)
Installation	Foundation			Transport of jack-up		market for diesel	diesel	Europe without Switzerland	kilogram	4566.47	4566.47	4566.47	4566.47	4566.47	4566.47	4566.47	4566.47	4566.47	4566.47	4566.47	4109.82	3653.17	3196.53	2739.88	2283.23	1826.59	1369.94	913.294	456.647	0	Danish Energy Agency (Ramboll) (2012)
Installation	Foundation			Construction of foundation		market for heavy fuel oil	heavy fuel oil	Europe without Switzerland	kilogram	200.532	200.532	200.532	200.532	200.532	200.532	200.532	200.532	200.532	200.532	200.532	180.479	160.426	140.372	120.319	100.266	80.2128	60.1596	40.1064	20.0532	0	Danish Energy Agency (Ramboll) (2012)
Installation	Foundation	Installation of foundation type I (land-use transformation) (unit)	Gravel, unspecified, at mine/CH U (stone bed, 2m depth per base)			market for gravel, round	gravel, round	CH	kilogram	133518	125173	116828	108483	100138	91793.4	83448.5	75103.7	66758.8	58414	50069.1	45062.2	40055.3	35048.4	30041.5	25034.5	20027.6	15020.7	10013.8	5006.91	0	Danish Energy Agency (Ramboll) (2012)
Installation	Foundation		Gravel, unspecified, at mine/CH U (scour protection)			market for gravel, round	gravel, round	CH	kilogram	143558	134586	125614	116641	107669	98696.4	89724	80751.6	71779.2	62806.8	53834.4	48451	43067.5	37684.1	32300.6	26917.2	21533.8	16150.3	10766.9	5383.44	0	Danish Energy Agency (Ramboll) (2012)
Installation	Foundation		Occupation, water bodies, artificial						m2a(m2*year)	2867.02	2687.83	2508.64	2329.45	2150.26	1971.07	1791.89	1612.7	1433.51	1254.32	1075.13	967.618	860.105	752.592	645.079	537.566	430.053	322.539	215.026	107.513	0	Danish Energy Agency (Ramboll) (2012)
Installation	Foundation		Transformation, from sea and ocean						m2	95.5672	89.5942	83.6213	77.6483	71.6754	65.7024	59.7295	53.7565	47.7836	41.8107	35.8377	32.2539	28.6702	25.0864	21.5026	17.9188	14.3351	10.7513	7.16754	3.58377	0	Danish Energy Agency (Ramboll) (2012)
Installation	Foundation		Transformation, to water bodies, artificial						m2	95.5672	89.5942	83.6213	77.6483	71.6754	65.7024	59.7295	53.7565	47.7836	41.8107	35.8377	32.2539	28.6702	25.0864	21.5026	17.9188	14.3351	10.7513	7.16754	3.58377	0	Danish Energy Agency (Ramboll) (2012)
Installation	Foundation	Installation of foundation type II (land-use transformation) (unit)	Gravel, unspecified, at mine/CH U (per base)			market for gravel, round	gravel, round	CH	kilogram	501882	506695	511507	516320	521133	525945	530758	535570	540383	545195	550008	556883	563758	570633	577508	584384	591259	598134	605009	611884	618.759	Danish Energy Agency (Ramboll) (2012)
Installation	Foundation		Occupation, water bodies, artificial						m2a(m2*year)	6380.38	6441.56	6502.75	6563.93	6625.11	6686.29	6747.47	6808.65	6869.84	6931.02	6992.2	7079.6	7167	7254.41	7341.81	7429.21	7516.61	7604.02	7691.42	7778.82	7866.23	Danish Energy Agency (Ramboll) (2012)
Installation	Foundation		Transformation, from sea and ocean						m2	212.678	214.718	216.757	218.796	220.836	222.875	224.914	226.954	228.993	231.033	233.072	235.985	238.899	241.812	244.726	247.639	250.552	253.466	256.379	259.293	262.206	Danish Energy Agency (Ramboll) (2012)
Installation	Foundation		Transformation, to water bodies, artificial						m2	212.678	214.718	216.757	218.796	220.836	222.875	224.914	226.954	228.993	231.033	233.072	235.985	238.899	241.812	244.726	247.639	250.552	253.466	256.379	259.293	262.206	Danish Energy Agency (Ramboll) (2012)
Installation	Foundation	Installation of foundation type III (land-use transformation) (unit)	Occupation, water bodies, artificial						m2a(m2*year)	3206.31	3160.5	3114.7	3068.9	3023.09	2977.29	2931.48	2885.68	2839.87	2794.07	2748.27	2702.46	2656.66	2610.85	2565.05	2519.24	2473.44	2427.63	2381.83	2336.03	2290.22	Danish Energy Agency (Ramboll) (2012)
Installation	Foundation		Transformation, from sea and ocean						m2	106.877	105.351	103.824	102.297	100.77	99.2433	97.7165	96.1897	94.6628	93.136	91.6092	90.0824	88.5556	87.0287	85.5019	83.9751	82.4483	80.9215	79.3946	77.8678	76.341	Danish Energy Agency (Ramboll) (2012)
Installation	Foundation		Transformation, to water bodies, artificial						m2	106.877	105.351	103.824	102.297	100.77	99.2433	97.7165	96.1897	94.6628	93.136	91.6092	90.0824	88.5556	87.0287	85.5019	83.9751	82.4483	80.9215	79.3946	77.8678	76.341	Danish Energy Agency (Ramboll) (2012)
Installation	Foundation	Installation of foundation type V (land-use transformation) (unit)	Concrete, normal, at plant (suction caission)			market group for concrete, normal	concrete, normal	GLO	cubic meter	0.0103884	0.0103884	0.0103884	0.0103884	0.0103884	0.0103884	0.0103884	0.0103884	0.0103884	0.0103884	0.0103884	0.00934956	0.00831072	0.00727188	0.00623304	0.0051942	0.00415536	0.00311652	0.00207768	0.00103884	0	Danish Energy Agency (Ramboll) (2012)
Installation	Foundation		Occupation, water bodies, artificial						m2a(m2*year)	32.595	32.595	32.595	32.595	32.595	32.595	32.595	32.595	32.595	32.595	32.595	29.3355	26.076	22.8165	19.557	16.2975	13.038	9.7785	6.519	3.2595	0	Danish Energy Agency (Ramboll) (2012)
Installation	Foundation		Transformation, from sea and ocean						m2	1.0865	1.0865	1.0865	1.0865	1.0865	1.0865	1.0865	1.0865	1.0865	1.0865	1.0865	0.97785	0.8692	0.76055	0.6519	0.54325	0.4346	0.32595	0.2173	0.10865	0	Danish Energy Agency (Ramboll) (2012)
Installation	Foundation		Transformation, to water bodies, artificial						m2	1.0865	1.0865	1.0865	1.0865	1.0865	1.0865	1.0865	1.0865	1.0865	1.0865	1.0865	0.97785	0.8692	0.76055	0.6519	0.54325	0.4346	0.32595	0.2173	0.10865	0	Danish Energy Agency (Ramboll) (2012)
Installation	Transmission	Transformer substation installation	Transport of jack-up	Diesel, Tugboat		market for diesel	diesel	Europe without Switzerland	kilogram	25766.7	25766.7	25766.7	25766.7	25766.7	25766.7	25766.7	25766.7	25766.7	25766.7	25766.7	25766.7	25766.7	25766.7	25766.7	25766.7	25766.7	25766.7	25766.7	25766.7	25766.7	Tsai et al. 2016
Installation	Transmission		Assembly of transformer substation	Heavy fuel oil, Jack-up vessel		market for heavy fuel oil	heavy fuel oil	Europe without Switzerland	kilogram	4010.64	4010.64	4010.64	4010.64	4010.64	4010.64	4010.64	4010.64	4010.64	4010.64	4010.64	4010.64	4010.64	4010.64	4010.64	4010.64	4010.64	4010.64	4010.64	4010.64	4010.64	Tsai et al. 2016
Installation	Transmission	Route clearance	Pre-sweep route	Dredging	HFO, vessel	market for heavy fuel oil	heavy fuel oil	Europe without Switzerland	kilogram	92613.1	95485.1	98353.6	101219	104082	106942	109801	112658	115513	118367	121220	124072	126923	129774	132624	135474	138323	141172	144021	146870	149718	Van Oord ACZ B.V. 2012
Installation	Transmission		Route clearance	Anchor Handler	HFO, vessel	market for heavy fuel oil	heavy fuel oil	Europe without Switzerland	kilogram	20665.6	21053.3	21440.6	21827.4	22213.9	22600	22985.9	23371.6	23757.1	24142.4	24527.5	24912.6	25297.5	25682.3	26067.1	26451.8	26836.5	27221.1	27605.7	27990.2	28374.8	Van Oord ACZ B.V. 2012
Installation	Transmission	In-field operation	Tie-in and installation	Cable laying	HFO, vessel with plough	market for heavy fuel oil	heavy fuel oil	Europe without Switzerland	kilogram	692771	709225	725658	742074	758475	774863	791239	807606	823964	840315	856660	873000	889335	905666	921995	938321	954644	970967	987286	1.00361e+06	1.01993e+06	Van Oord ACZ B.V. 2012
Installation	Transmission			Support	Diesel, vessel	market for diesel	diesel	Europe without Switzerland	kilogram	209570	215951	222324	228691	235051	241406	247757	254105	260448	266790	273128	279465	285800	292134	298466	304797	311128	317458	323786	330116	336444	Van Oord ACZ B.V. 2012
Installation	Transmission			Burial assistance	Diesel, vessel	market for diesel	diesel	Europe without Switzerland	kilogram	184799	191180	197553	203919	210279	216635	222986	229333	235677	242018	248357	254694	261028	267362	273694	280026	286356	292686	299015	305344	311673	Van Oord ACZ B.V. 2012
Installation	Transmission		Scour protection	Transportation of rock	HFO, vessel	market for heavy fuel oil	heavy fuel oil	Europe without Switzerland	kilogram	443.607	458.924	474.223	489.505	504.773	520.029	535.275	550.511	565.74	580.962	596.177	611.389	626.596	641.799	657	672.198	687.394	702.59	717.782	732.974	748.167	Van Oord ACZ B.V. 2012
Installation	Transmission			Rock placement	HFO, vessel	market for heavy fuel oil	heavy fuel oil	Europe without Switzerland	kilogram	6931.36	7170.69	7409.73	7648.52	7887.08	8125.46	8363.67	8601.74	8839.68	9077.53	9315.27	9552.95	9790.56	10028.1	10265.6	10503.1	10740.5	10978	11215.3	11452.7	11690.1	Van Oord ACZ B.V. 2012
Installation	Transmission	Shore connection	Installation	Cable laying	HFO, vessel with plough	market for heavy fuel oil	heavy fuel oil	Europe without Switzerland	kilogram	70087.7	72507.8	74924.9	77339.4	79751.7	82162.1	84570.8	86978.1	89384.1	91789.1	94193.1	96596.4	98999	101401	103803	106204	108605	111006	113406	115806	118207	Van Oord ACZ B.V. 2012
Installation	Transmission		Scour protection	Transportation of rock	HFO, vessel	market for heavy fuel oil	heavy fuel oil	Europe without Switzerland	kilogram	443.607	458.924	474.223	489.505	504.773	520.029	535.275	550.511	565.74	580.962	596.177	611.389	626.596	641.799	657	672.198	687.394	702.59	717.782	732.974	748.167	Van Oord ACZ B.V. 2012
Installation	Transmission			Rock placement	HFO, vessel	market for heavy fuel oil	heavy fuel oil	Europe without Switzerland	kilogram	6931.36	7170.69	7409.73	7648.52	7887.08	8125.46	8363.67	8601.74	8839.68	9077.53	9315.27	9552.95	9790.56	10028.1	10265.6	10503.1	10740.5	10978	11215.3	11452.7	11690.1	Van Oord ACZ B.V. 2012
Installation	Transmission	Shore landing	Installation	Cable laying	HFO, vessel with plough	market for heavy fuel oil	heavy fuel oil	Europe without Switzerland	kilogram	272007	272007	272007	272007	272007	272007	272007	272007	272007	272007	272007	272007	272007	272007	272007	272007	272007	272007	272007	272007	272007	Van Oord ACZ B.V. 2012
Installation	Transmission			Support	Diesel, vessel	market for diesel	diesel	Europe without Switzerland	kilogram	262735	262735	262735	262735	262735	262735	262735	262735	262735	262735	262735	262735	262735	262735	262735	262735	262735	262735	262735	262735	262735	Van Oord ACZ B.V. 2012
Installation	Transmission		Shore spread	Cable yarder with sled winch	Diesel, winch	market for diesel	diesel	Europe without Switzerland	kilogram	464.493	464.493	464.493	464.493	464.493	464.493	464.493	464.493	464.493	464.493	464.493	464.493	464.493	464.493	464.493	464.493	464.493	464.493	464.493	464.493	464.493	Van Oord ACZ B.V. 2024
O&M	Turbine	Preventative maintenance	Regular inspection of turbines	Diesel, Vessel		market for diesel	diesel	Europe without Switzerland	kilogram	630000	637875	645750	653625	661500	669375	677250	685125	693000	700875	708750	716625	724500	732375	740250	748125	756000	763875	771750	779625	787500	Tsai et al, 2016
O&M	Turbine		Regular inspection of cables	Diesel, Vessel		market for diesel	diesel	Europe without Switzerland	kilogram	2016000	2041200	2066400	2091600	2116800	2142000	2167200	2192400	2217600	2242800	2268000	2293200	2318400	2343600	2368800	2394000	2419200	2444400	2469600	2494800	2520000	Tsai et al, 2016
O&M	Turbine		Regular inspection of substations	Diesel, Vessel		market for diesel	diesel	Europe without Switzerland	kilogram	1890000	1913625	1937250	1960875	1984500	2008125	2031750	2055375	2079000	2102625	2126250	2149875	2173500	2197125	2220750	2244375	2268000	2291625	2315250	2338875	2362500	Tsai et al, 2016
O&M	Turbine	Corrective maintenance	Irregular inspection and repair	Diesel, Vessel		market for diesel	diesel	Europe without Switzerland	kilogram	10080	10206	10332	10458	10584	10710	10836	10962	11088	11214	11340	11466	11592	11718	11844	11970	12096	12222	12348	12474	12600	Tsai et al, 2016
O&M	Turbine			Helicopter		market for transport, helicopter	transport, helicopter [hour]	GLO	h	0	0	0	0	0	0	0	0	0	0	0	0	0	0	0	0	0	0	0	0	0	Arvesen et al, 2013
O&M	Turbine	Corrective maintenance	Replacement of nacelle	HFO, 50% Vessel and 50% Jack-up vessel		market for heavy fuel oil	heavy fuel oil	Europe without Switzerland	kilogram	259200	262440	265680	268920	272160	275400	278640	281880	285120	288360	291600	294840	298080	301320	304560	307800	311040	314280	317520	320760	324000	Tsai et al, 2016
O&M	Turbine		Replacement of blades2	HFO, 50% Vessel and 50% Jack-up vessel		market for heavy fuel oil	heavy fuel oil	Europe without Switzerland	kilogram	259200	262440	265680	268920	272160	275400	278640	281880	285120	288360	291600	294840	298080	301320	304560	307800	311040	314280	317520	320760	324000	Tsai et al, 2016
O&M	Turbine		Replacement of small components	HFO, 50% Vessel and 50% Jack-up vessel		market for heavy fuel oil	heavy fuel oil	Europe without Switzerland	kilogram	5184	5248.8	5313.6	5378.4	5443.2	5508	5572.8	5637.6	5702.4	5767.2	5832	5896.8	5961.6	6026.4	6091.2	6156	6220.8	6285.6	6350.4	6415.2	6480	Tsai et al, 2016
O&M	Turbine	Material use and processing of nacelle				market for cast iron	cast iron	GLO	kilogram	37370.9	39246.5	40693.3	42003.1	43033.5	44323.1	36520.8	50907.5	49945.2	50513.1	59933.9	48326.1	51567.5	54801.9	58030.6	61256.7	52364.8	55929.6	59512	63120.6	66769.7	Li et al, submitted to journal
O&M	Turbine					market for section bar rolling, steel	section bar rolling, steel	GLO	kilogram	37370.9	39246.5	40693.3	42003.1	43033.5	44323.1	36520.8	50907.5	49945.2	50513.1	59933.9	48326.1	51567.5	54801.9	58030.6	61256.7	52364.8	55929.6	59512	63120.6	66769.7
O&M	Turbine					steel production, chromium steel 18/8, hot rolled	steel, chromium steel 18/8, hot rolled	RER	kilogram	36149.5	37432.6	38258.8	38913.6	39307.5	39906.9	32417	44555.8	43111.3	43010	50350.8	40490.7	43090.9	45670.9	48231.7	50776	43288.4	46110.4	48931.1	51757.4	54600.9	Li et al, submitted to journal
O&M	Turbine					market for sheet rolling, chromium steel	sheet rolling, chromium steel	GLO	kilogram	36149.5	37432.6	38258.8	38913.6	39307.5	39906.9	32417	44555.8	43111.3	43010	50350.8	40490.7	43090.9	45670.9	48231.7	50776	43288.4	46110.4	48931.1	51757.4	54600.9
O&M	Turbine					market for steel, low-alloyed	steel, low-alloyed	GLO	kilogram	15899.9	16271.2	16434.9	16517.6	16482.9	16529.2	13260.3	17997.1	17193.4	16934.6	19571.3	15728.9	16728.2	17717.9	18698.5	19670.9	16757.9	17836.9	18913.5	19990.1	21071.2	Li et al, submitted to journal
O&M	Turbine					market for sheet rolling, steel	sheet rolling, steel	GLO	kilogram	15899.9	16271.2	16434.9	16517.6	16482.9	16529.2	13260.3	17997.1	17193.4	16934.6	19571.3	15728.9	16728.2	17717.9	18698.5	19670.9	16757.9	17836.9	18913.5	19990.1	21071.2
O&M	Turbine					market for copper	copper	GLO	kilogram	2477.21	2643.79	2784.28	2918.16	3034.63	3171.76	2651.22	3747.81	3727.61	3820.55	4592.21	3709.29	3965.09	4221.32	4478.08	4735.62	4055.63	4339.72	4626.28	4915.99	5210	Li et al, submitted to journal
O&M	Turbine					market for wire drawing, copper	wire drawing, copper	GLO	kilogram	2477.21	2643.79	2784.28	2918.16	3034.63	3171.76	2651.22	3747.81	3727.61	3820.55	4592.21	3709.29	3965.09	4221.32	4478.08	4735.62	4055.63	4339.72	4626.28	4915.99	5210
O&M	Turbine					market for aluminium, wrought alloy	aluminium, wrought alloy	GLO	kilogram	1006.09	1040.93	1063.2	1080.85	1091.13	1107.25	899.047	1235.21	1194.74	1191.55	1394.53	1122.14	1194.95	1267.28	1339.17	1410.69	1203.41	1282.65	1361.96	1441.51	1521.64	Li et al, submitted to journal
O&M	Turbine					market for sheet rolling, aluminium	sheet rolling, aluminium	GLO	kilogram	1006.09	1040.93	1063.2	1080.85	1091.13	1107.25	899.047	1235.21	1194.74	1191.55	1394.53	1122.14	1194.95	1267.28	1339.17	1410.69	1203.41	1282.65	1361.96	1441.51	1521.64
O&M	Turbine					market for neodymium oxide	neodymium oxide	GLO	kilogram	38.8243	42.5682	45.6929	48.4482	50.6312	52.8548	44.7305	63.7562	63.7047	65.3792	78.4563	62.116	65.0617	67.8474	70.4756	72.9515	61.1321	63.9836	66.692	69.2665	71.7219	Li et al, submitted to journal
O&M	Turbine					market for dysprosium oxide	dysprosium oxide	GLO	kilogram	3.79551	4.20172	4.54639	4.85325	5.1014	5.35221	4.54944	6.50964	6.52676	6.71894	8.08519	6.40126	6.70484	6.99191	7.26276	7.5179	6.29987	6.59373	6.87284	7.13815	7.39119	Li et al, submitted to journal
O&M	Turbine					market for praseodymium oxide	praseodymium oxide	GLO	kilogram	6.98259	7.74475	8.3836	8.94223	9.38191	10.1572	8.66601	12.4404	12.5092	12.9105	15.5715	12.3284	12.913	13.4659	13.9875	14.4789	12.1331	12.699	13.2366	13.7475	14.2349	Li et al, submitted to journal
O&M	Turbine					market for terbium oxide	terbium oxide	GLO	kilogram	2.46274	2.71385	2.93117	3.13052	3.29857	3.27005	2.76924	3.93416	3.91909	4.0108	4.80037	3.79879	3.97701	4.14522	4.30358	4.45239	3.72898	3.90071	4.06345	4.21776	4.34221	Li et al, submitted to journal
O&M	Turbine					market for yttrium oxide	yttrium oxide	GLO	kilogram	0	0	0	0	0	0	0	0	0	0	0	0	0	0	0	0	0	0	0	0	0	Li et al, submitted to journal
O&M	Turbine					market for electronics, for control units	electronics, for control units	GLO	kilogram	347.773	355.591	358.548	359.438	358.017	358.131	286.579	387.949	369.65	363.107	418.491	335.139	355.173	374.862	394.216	413.26	350.827	372.11	393.188	414.119	434.994	Li et al, submitted to journal
O&M	Turbine					market for boron carbide	boron carbide	GLO	kilogram	1.21688	1.36576	1.50295	1.63606	1.75773	1.88889	1.61657	2.33116	2.35749	2.44967	2.9774	2.39145	2.5417	2.69009	2.83663	2.98146	2.53745	2.69796	2.85752	3.01649	3.17547	Li et al, submitted to journal
O&M	Turbine	Material use and processing of rotor				market for cast iron	cast iron	GLO	kilogram	37740.6	38997.4	39900.3	40730.2	41144.8	41841.2	34018.4	46763.1	45219.7	45053.4	52635.6	42764.1	45974.6	49219.3	52498.6	55814.8	48050	51678.3	55365.3	59118.7	62951.8	Li et al, submitted to journal
O&M	Turbine					market for section bar rolling, steel	section bar rolling, steel	GLO	kilogram	37740.6	38997.4	39900.3	40730.2	41144.8	41841.2	34018.4	46763.1	45219.7	45053.4	52635.6	42764.1	45974.6	49219.3	52498.6	55814.8	48050	51678.3	55365.3	59118.7	62951.8
O&M	Turbine					steel production, chromium steel 18/8, hot rolled	steel, chromium steel 18/8, hot rolled	RER	kilogram	13750.5	14208.3	14537.3	14839.7	14990.7	15244.5	12394.3	17037.7	16475.4	16414.8	19177.3	15580.7	16750.4	17932.6	19127.4	20335.6	17506.6	18828.5	20171.9	21539.4	22935.9	Li et al, submitted to journal
O&M	Turbine					market for sheet rolling, chromium steel	sheet rolling, chromium steel	GLO	kilogram	13750.5	14208.3	14537.3	14839.7	14990.7	15244.5	12394.3	17037.7	16475.4	16414.8	19177.3	15580.7	16750.4	17932.6	19127.4	20335.6	17506.6	18828.5	20171.9	21539.4	22935.9
O&M	Turbine					market for steel, low-alloyed	steel, low-alloyed	GLO	kilogram	14335.6	14813	15155.9	15471.2	15628.6	15893.2	12921.7	17762.7	17176.5	17113.3	19993.4	16243.7	17463.2	18695.7	19941.3	21201	18251.6	19629.7	21030.2	22456	23911.9	Li et al, submitted to journal
O&M	Turbine					market for sheet rolling, steel	sheet rolling, steel	GLO	kilogram	14335.6	14813	15155.9	15471.2	15628.6	15893.2	12921.7	17762.7	17176.5	17113.3	19993.4	16243.7	17463.2	18695.7	19941.3	21201	18251.6	19629.7	21030.2	22456	23911.9
O&M	Turbine					market for glass fibre reinforced plastic, polyamide, injection moulded	glass fibre reinforced plastic, polyamide, injection moulded	GLO	kilogram	52270.2	53270.7	53743.5	54081.3	53840.1	53942.6	43196.6	58467.5	55651.4	54559.5	62700	50941	54765.4	58630.5	62536.9	66487.1	57237.6	61559.7	65951.7	70422.8	74988.8	Li et al, submitted to journal
O&M	Turbine					market for carbon fibre reinforced plastic, injection moulded	carbon fibre reinforced plastic, injection moulded	GLO	kilogram	2470.76	3369.23	4286.19	5235.7	6162.13	7158.48	6548.74	10008.5	10655.8	11595.2	14695.3	11939.3	12835.6	13741.5	14657.1	15582.9	13415.1	14428.1	15457.4	16505.3	17575.5	Li et al, submitted to journal
O&M	Turbine					market for fibre, kenaf	fibre, kenaf	GLO	kilogram	0	0	0	0	0	0	0	0	0	0	0	0	0	0	0	0	0	0	0	0	0	Li et al, submitted to journal
O&M	Turbine					market for epoxy resin, liquid	epoxy resin, liquid	RER	kilogram	25421.3	26191.7	26719.8	27195.3	27390.6	27770.9	22510.7	30850.3	29740.8	29540.1	34404.3	27952	30050.5	32171.3	34314.8	36482.3	31407.1	33778.6	36188.6	38641.9	41147.4	Li et al, submitted to journal
O&M	Turbine					silicone product production	silicone product	RER	kilogram	26655.5	27434.4	27877.3	28186.7	28271.2	28488.2	22951.4	31263.3	29957	29576	34240.1	27501.7	29229.6	30936	32621.3	34286.8	29180.7	31026.6	32861.5	34689.6	36518	Li et al, submitted to journal
O&M	Turbine					market for copper	copper	GLO	kilogram	146.282	151.153	154.652	157.869	159.476	162.175	131.854	181.252	175.27	174.626	204.014	165.752	178.196	190.772	203.483	216.336	186.24	200.304	214.594	229.142	243.999	Li et al, submitted to journal
O&M	Turbine					market for wire drawing, copper	wire drawing, copper	GLO	kilogram	146.282	151.153	154.652	157.869	159.476	162.175	131.854	181.252	175.27	174.626	204.014	165.752	178.196	190.772	203.483	216.336	186.24	200.304	214.594	229.142	243.999
O&M	Turbine					market for aluminium, wrought alloy	aluminium, wrought alloy	GLO	kilogram	146.282	151.153	154.652	157.869	159.476	162.175	131.854	181.252	175.27	174.626	204.014	165.752	178.196	190.772	203.483	216.336	186.24	200.304	214.594	229.142	243.999	Li et al, submitted to journal
O&M	Turbine					market for sheet rolling, aluminium	sheet rolling, aluminium	GLO	kilogram	146.282	151.153	154.652	157.869	159.476	162.175	131.854	181.252	175.27	174.626	204.014	165.752	178.196	190.772	203.483	216.336	186.24	200.304	214.594	229.142	243.999
Decommission	Turbine	Transport of jack-up	Diesel, Tugboat			market for diesel	diesel	Europe without Switzerland	kilogram	12883.4	12883.4	12883.4	12883.4	12883.4	12883.4	12883.4	12883.4	12883.4	12883.4	12883.4	12883.4	12883.4	12883.4	12883.4	12883.4	12883.4	12883.4	12883.4	12883.4	12883.4	Birkeland, 2011
Decommission	Turbine	Assembly of wind turbine	HFO, Jack-up vessel			market for heavy fuel oil	heavy fuel oil	Europe without Switzerland	kilogram	2005.32	2005.32	2005.32	2005.32	2005.32	2005.32	2005.32	2005.32	2005.32	2005.32	2005.32	2005.32	2005.32	2005.32	2005.32	2005.32	2005.32	2005.32	2005.32	2005.32	2005.32	Birkeland, 2011
Decommission	Foundation	Transport of installation foundation	lorry 40 metric ton			market for transport, freight, lorry >32 metric ton, EURO6	transport, freight, lorry >32 metric ton, EURO6	RER	tkm	24338.4	17789	16958.4	14682.9	20911	15866.5	18645	25549.8	18653	20171.3	20549.4	15058.3	15621.5	16269.7	16999.3	17808.6	10917.3	11775.7	12687.6	13657.7	14692.4	Arvesen et al. 2013
Decommission	Turbine	Transport of installation turbines	lorry 40 metric ton			market for transport, freight, lorry >32 metric ton, EURO6	transport, freight, lorry >32 metric ton, EURO7	RER	tkm	45819.7	33944.7	32844.6	28848	41636	32028.6	38152.6	52991.3	39207.8	42965.4	44350.5	34243.2	37360	40850.2	44737.6	49050	31424.7	35375.7	39729.5	44525.2	49810.7	Arvesen et al. 2013
Decommission	Transmission	Transport of installation transformer substation	lorry 40 metric ton			market for transport, freight, lorry >32 metric ton, EURO6	transport, freight, lorry >32 metric ton, EURO8	RER	tkm	2.6218e+06	1.96282e+06	1.91023e+06	1.70681e+06	2.35945e+06	1.81547e+06	2.22739e+06	2.97513e+06	2.22102e+06	2.4122e+06	2.45444e+06	1.88318e+06	2.03106e+06	2.18533e+06	2.34555e+06	2.51129e+06	1.59833e+06	1.78267e+06	1.97825e+06	2.18488e+06	2.40245e+06	Arvesen et al. 2013
Decommission	Transmission	Transport of installation transformers	lorry 40 metric ton			market for transport, freight, lorry >32 metric ton, EURO6	transport, freight, lorry >32 metric ton, EURO9	RER	tkm	47168.4	45591.2	44116.2	42733.5	41435	40213	39061	37973.2	36944.3	35969.7	35045.2	34167.1	33331.9	32536.5	31778.2	31054.4	30362.9	29701.5	29068.4	28461.7	27879.7	Arvesen et al. 2013
Decommission	Transmission	Transport of installation cables	lorry 40 metric ton			market for transport, freight, lorry >32 metric ton, EURO6	transport, freight, lorry >32 metric ton, EURO10	RER	tkm	352561	364735	376894	389040	401174	413299	425415	437525	449628	461726	473819	485908	497994	510077	522158	534237	546314	558391	570465	582539	594614	Arvesen et al. 2013
Decommission	Turbine	Transport of decommission turbines	lorry 40 metric ton			market for transport, freight, lorry >32 metric ton, EURO6	transport, freight, lorry >32 metric ton, EURO11	RER	tkm	24338.4	17789	16958.4	14682.9	20911	15866.5	18645	25549.8	18653	20171.3	20549.4	15058.3	15621.5	16269.7	16999.3	17808.6	10917.3	11775.7	12687.6	13657.7	14692.4	Arvesen et al. 2013
EoL	Turbine	EoL Material use and processing of nacelle (unit)				market for cast iron	cast iron	GLO	kilogram	71004.8	81012.6	90517.8	99997.9	109018	118890	103277	151201	155284	163912	202443	161441	170397	179137	187673	196021	165822	175285	184609	193825	202980	Li et al. submitted to journal
EoL	Turbine					steel production, chromium steel 18/8, hot rolled	steel, chromium steel 18/8, hot rolled	RER	kilogram	38865.8	44343.7	49546.6	54735.7	59673.1	65076.8	56530.8	82762.7	84997.7	89720.3	110811	88367.7	93269.9	98054.2	102727	107296	90765.7	95945.2	101049	106094	111105	Li et al. submitted to journal
EoL	Turbine					market for steel, low-alloyed	steel, low-alloyed	GLO	kilogram	61454.1	69134.8	76144.4	82890.7	89097.1	95776.6	82022.6	118406	119928	124874	152171	121027	127399	133575	139564	145380	122650	129299	135809	142202	148515	Li et al. submitted to journal
EoL	Turbine					market for copper	copper	GLO	kilogram	30365.5	34160.7	37624.3	40957.8	44024.4	47324.9	40528.8	58506.4	59258.5	61702.4	75190.6	59801.6	62950.2	66001.8	68961.1	71834.7	60603.8	63889	67105.5	70264.6	73383.7	Li et al. submitted to journal
EoL	Turbine					market for aluminium, wrought alloy	aluminium, wrought alloy	GLO	kilogram	15899.9	17677.4	19240.8	20696.8	21977.2	23335.4	19736.3	28133.5	28134.6	28921.9	34793.5	27655.2	29092.5	30482.4	31827.2	33129.9	27929.8	29421.7	30879.1	32307.2	33713.9	Li et al. submitted to journal
EoL	Turbine					market for neodymium oxide	neodymium oxide	GLO	kilogram	317.999	353.548	384.817	413.935	439.544	466.707	394.726	562.669	562.693	578.439	695.869	553.103	581.849	609.648	636.544	662.598	558.596	588.435	617.582	646.143	674.277	Li et al. submitted to journal
EoL	Turbine					market for dysprosium oxide	dysprosium oxide	GLO	kilogram	49.5443	57.4453	65.1928	73.1297	80.9234	89.5555	78.92	117.173	121.995	130.5	163.278	130.437	137.916	145.25	152.445	159.516	135.188	143.166	151.062	158.901	166.72	Li et al. submitted to journal
EoL	Turbine					market for praseodymium oxide	praseodymium oxide	GLO	kilogram	49.5443	57.4453	65.1928	73.1297	80.9234	89.5555	78.92	117.173	121.995	130.5	163.278	130.437	137.916	145.25	152.445	159.516	135.188	143.166	151.062	158.901	166.72	Li et al. submitted to journal
EoL	Turbine					market for terbium oxide	terbium oxide	GLO	kilogram	20.1217	22.6178	24.8944	27.0862	29.0968	31.2636	26.7623	38.6181	39.1005	40.7001	49.5834	39.46	41.5634	43.6054	45.5888	47.5179	40.1136	42.3143	44.472	46.5943	48.6926	Li et al. submitted to journal
EoL	Turbine					market for yttrium oxide	yttrium oxide	GLO	kilogram	0	0	0	0	0	0	0	0	0	0	0	0	0	0	0	0	0	0	0	0	0	Li et al. submitted to journal
EoL	Turbine					market for electronics, for control units	electronics, for control units	GLO	kilogram	0	0	0	0	0	0	0	0	0	0	0	0	0	0	0	0	0	0	0	0	0	Li et al. submitted to journal
EoL	Turbine					market for boron carbide	boron carbide	GLO	kilogram	0.0759103	0.0912966	0.106452	0.121624	0.136037	0.151121	0.135425	0.20352	0.213603	0.229501	0.287473	0.225099	0.233212	0.240582	0.247243	0.253234	0.209996	0.217525	0.224419	0.230728	0.236518	Li et al. submitted to journal
EoL	Turbine	EoL Material use and processing of rotor (unit)				market for cast iron	cast iron	GLO	kilogram	13.2669	15.9867	18.6484	21.289	23.7675	27.2452	24.5067	36.9496	38.8922	41.894	52.597	41.1848	42.6691	44.0175	45.2363	46.3325	38.4214	39.799	41.0604	42.2147	43.2741	Li et al. submitted to journal
EoL	Turbine					steel production, chromium steel 18/8, hot rolled	steel, chromium steel 18/8, hot rolled	RER	kilogram	2.56125	3.06631	3.56888	4.07949	4.57402	4.80121	4.28653	6.39595	6.66958	7.1239	8.87535	6.94636	7.19321	7.41682	7.61824	7.79872	6.46357	6.69153	6.89957	7.08924	7.22543	Li et al. submitted to journal
EoL	Turbine					market for steel, low-alloyed	steel, low-alloyed	GLO	kilogram	0	0	0	0	0	0	0	0	0	0	0	0	0	0	0	0	0	0	0	0	0	Li et al. submitted to journal
EoL	Turbine					market for glass fibre reinforced plastic, polyamide, injection moulded	glass fibre reinforced plastic, polyamide, injection moulded	GLO	kilogram	0	0	0	0	0	0	0	0	0	0	0	0	0	0	0	0	0	0	0	0	0	Li et al. submitted to journal
EoL	Turbine					market for carbon fibre reinforced plastic, injection moulded	carbon fibre reinforced plastic, injection moulded	GLO	kilogram	0	0	0	0	0	0	0	0	0	0	0	0	0	0	0	0	0	0	0	0	0	Li et al. submitted to journal
EoL	Turbine					market for fibre, kenaf	fibre, kenaf	GLO	kilogram	0	0	0	0	0	0	0	0	0	0	0	0	0	0	0	0	0	0	0	0	0	Li et al. submitted to journal
EoL	Turbine					market for epoxy resin, liquid	epoxy resin, liquid	RER	kilogram	0	0	0	0	0	0	0	0	0	0	0	0	0	0	0	0	0	0	0	0	0	Li et al. submitted to journal
EoL	Turbine					silicone product production	silicone product	RER	kilogram	0	0	0	0	0	0	0	0	0	0	0	0	0	0	0	0	0	0	0	0	0	Li et al. submitted to journal
EoL	Turbine					market for copper	copper	GLO	kilogram	5775.2	6483.21	7148.11	7809.62	8394.81	9039.07	7747.87	11186.1	11323.1	11774.4	14319.1	11505.8	12235.1	12957.8	13674.1	14384.8	12254.6	13044.1	13832.1	14620.7	15413	Li et al. submitted to journal
EoL	Turbine					market for aluminium, wrought alloy	aluminium, wrought alloy	GLO	kilogram	7167.8	8046.54	8871.77	9692.79	10419.1	11218.7	9616.15	13883.5	14053.5	14613.6	17771.9	14280.2	15185.4	16082.3	16971.4	17853.4	15209.6	16189.5	17167.5	18146.2	19129.6	Li et al. submitted to journal
EoL	Turbine	EoL Material use and processing of tower (unit)				market for sheet rolling, steel	sheet rolling, steel	GLO	kilogram	12185.3	13679.1	15082	16477.7	17712.5	19071.8	16347.5	23602	23890.9	24843.1	30212.2	24276.4	25815.2	27340	28851.3	30350.9	25856.4	27522.1	29184.8	30848.6	32520.2	Li et al. submitted to journal
EoL	Turbine					market group for concrete, normal	concrete, normal [m3]	GLO	m3	26135.1	28937.2	31459.6	33882.3	35893.4	38077.1	32146.3	45698.7	45532.9	46590.1	55733.3	44783.3	47622.1	50434.8	53222.9	55989.1	47698	50770.9	53838.1	56907.3	59991	Li et al. submitted to journal
EoL	Turbine					market for copper	copper	GLO	kilogram	1037.72	1537.37	2107.55	2755.37	3450.79	4244.55	4093.72	6571.08	7323.44	8317.3	10972.5	8816.71	9375.59	9929.36	10478.2	11022.9	9390.55	9995.52	10599.4	11203.6	11810.7	Li et al. submitted to journal
EoL	Turbine					market for aluminium, wrought alloy	aluminium, in mixed metal scrap	Europe without Switzerland	kilogram	0	0	0	0	0	0	0	0	0	0	0	0	0	0	0	0	0	0	0	0	0	Li et al. submitted to journal
EoL	Turbine					market for electronics, for control units	electronics, for control units	GLO	kilogram	0	0	0	0	0	0	0	0	0	0	0	0	0	0	0	0	0	0	0	0	0	Li et al. submitted to journal
EoL	Turbine					market for neodymium oxide	neodymium oxide	GLO	kilogram	266.555	298.053	326.369	353.183	376.949	402.186	341.602	488.714	490.205	505.119	608.713	483.547	508.341	532.232	555.256	577.461	486.344	511.779	536.515	560.64	584.287	Li et al. submitted to journal
EoL	Turbine					market for dysprosium oxide	dysprosium oxide	GLO	kilogram	1.46282	1.64215	1.81057	1.97812	2.12635	2.28953	1.96248	2.83337	2.86806	2.98237	3.62691	2.91433	3.09906	3.28211	3.46354	3.64356	3.10401	3.30398	3.50358	3.70331	3.90399	Li et al. submitted to journal
EoL	Foundation	EoL Material use and processing of foundation (unit)				market for reinforcing steel	reinforcing steel	GLO	kilogram	2.76618e+06	2.16367e+06	2.20544e+06	2.03629e+06	3.08351e+06	2.48428e+06	3.09432e+06	4.48707e+06	3.46131e+06	3.94935e+06	4.23946e+06	3.3925e+06	3.83196e+06	4.33355e+06	4.90393e+06	5.55071e+06	3.66823e+06	4.25617e+06	4.92302e+06	5.67828e+06	6.53331e+06	Li et al. submitted to journal
EoL	Foundation					market group for concrete, normal	concrete, normal [m3]	GLO	m3	66.7119	48.9056	46.526	39.9359	55.9695	41.5038	47.2821	62.2452	43.2034	43.8732	41.3489	30.4794	31.5174	32.392	33.0205	33.3093	19.3562	19.4107	18.965	17.8952	16.0587	Li et al. submitted to journal
EoL	Turbine	Waste treatment Material use and processing of nacelle (unit)		market for cast iron	cast iron	treatment of sludge, pig iron production, residual material landfill		Europe without Switzerland	kilogram	3737.09	4263.82	4764.1	5263.05	5737.8	6257.38	5435.66	7957.95	8172.86	8626.95	10654.9	8496.9	8968.26	9428.28	9877.55	10316.9	8727.47	9225.5	9716.25	10201.3	10683.1	Li et al. submitted to journal
EoL	Turbine			steel production, chromium steel 18/8, hot rolled	steel, chromium steel 18/8, hot rolled	treatment of scrap steel, municipal incineration		Europe without Switzerland	kilogram	35876.1	40932.7	45735.3	50525.2	55082.9	60070.9	52182.3	76396.4	78459.4	82818.8	102287	81570.2	86095.3	90511.5	94824.5	99042.4	83783.7	88564.8	93276	97932.6	102558	Li et al. submitted to journal
EoL	Turbine			market for steel, low-alloyed	steel, low-alloyed	treatment of scrap steel, municipal incineration		Europe without Switzerland	kilogram	10844.8	12200.3	13437.2	14627.8	15723	16901.8	14474.6	20895.1	21163.7	22036.6	26853.8	21357.7	22482.2	23572.1	24629	25655.3	21644.2	22817.5	23966.2	25094.5	26208.5	Li et al. submitted to journal
EoL	Turbine			market for copper	copper	treatment of scrap copper, municipal incineration		Europe without Switzerland	kilogram	41933.4	47174.3	51957.3	56560.7	60795.6	65353.5	55968.3	80794.5	81833.1	85208.1	103835	82583.2	86931.3	91145.4	95232	99200.3	83690.9	88227.7	92669.5	97032.1	101339	Li et al. submitted to journal
EoL	Turbine			market for aluminium, wrought alloy	aluminium, wrought alloy	treatment of scrap aluminium, municipal incineration		Europe without Switzerland	kilogram	15899.9	17677.4	19240.8	20696.8	21977.2	23335.4	19736.3	28133.5	28134.6	28921.9	34793.5	27655.2	29092.5	30482.4	31827.2	33129.9	27929.8	29421.7	30879.1	32307.2	33713.9	Li et al. submitted to journal
EoL	Turbine			market for neodymium oxide	neodymium oxide	treatment of average incineration residue, residual material landfill		CH	kilogram	31481.9	35001.2	38096.9	40979.6	43514.8	46204	39077.9	55704.3	55706.6	57265.4	68891.1	54757.2	57603.1	60355.2	63017.8	65597.2	55301	58255.1	61140.6	63968.2	66753.4	Li et al. submitted to journal
EoL	Turbine			market for dysprosium oxide	dysprosium oxide	treatment of average incineration residue, residual material landfill		CH	kilogram	4904.89	5687.09	6454.09	7239.84	8011.41	8866	7813.08	11600.1	12077.5	12919.5	16164.6	12913.2	13653.7	14379.7	15092.1	15792	13383.6	14173.4	14955.2	15731.2	16505.3	Li et al. submitted to journal
EoL	Turbine			market for praseodymium oxide	praseodymium oxide	treatment of average incineration residue, residual material landfill		CH	kilogram	4904.89	5687.09	6454.09	7239.84	8011.41	8866	7813.08	11600.1	12077.5	12919.5	16164.6	12913.2	13653.7	14379.7	15092.1	15792	13383.6	14173.4	14955.2	15731.2	16505.3	Li et al. submitted to journal
EoL	Turbine			market for terbium oxide	terbium oxide	treatment of average incineration residue, residual material landfill		CH	kilogram	1992.05	2239.16	2464.55	2681.54	2880.59	3095.09	2649.47	3823.19	3870.95	4029.31	4908.76	3906.54	4114.78	4316.93	4513.29	4704.27	3971.25	4189.11	4402.73	4612.84	4820.57	Li et al. submitted to journal
EoL	Turbine			market for yttrium oxide	yttrium oxide	treatment of average incineration residue, residual material landfill		CH	kilogram	2012.17	2261.78	2489.44	2708.62	2909.68	3126.36	2676.23	3861.81	3910.05	4070.01	4958.34	3946	4156.34	4360.54	4558.88	4751.79	4011.36	4231.43	4447.2	4659.43	4869.26	Li et al. submitted to journal
EoL	Turbine			market for electronics, for control units	electronics, for control units	treatment of waste plastic, consumer electronics, sanitary landfill, wet infiltration class (500mm)		GLO	kilogram	77.6487	92.4938	106.988	121.412	135.017	149.237	133.151	199.33	208.488	223.318	278.956	218.43	226.302	233.453	239.917	245.731	203.774	211.08	217.77	223.892	229.51	Li et al. submitted to journal
EoL	Turbine			market for boron carbide	boron carbide	treatment of average incineration residue, residual material landfill		CH	kilogram	7.51512	9.03837	10.5387	12.0407	13.4677	14.961	13.4071	20.1484	21.1467	22.7206	28.4599	22.2848	23.088	23.8176	24.477	25.0702	20.7896	21.535	22.2175	22.8421	23.4153	Li et al. submitted to journal
EoL	Turbine	Waste treatment Material use and processing of rotor (unit)		market for cast iron	cast iron	treatment of sludge, pig iron production, residual material landfill		Europe without Switzerland	kilogram	0.698259	0.841405	0.981494	1.12047	1.25092	1.43396	1.28982	1.94471	2.04696	2.20495	2.76826	2.16762	2.24574	2.31671	2.38086	2.43855	2.02218	2.09469	2.16107	2.22183	2.27758	Li et al. submitted to journal
EoL	Turbine			steel production, chromium steel 18/8, hot rolled	steel, chromium steel 18/8, hot rolled	treatment of scrap steel, municipal incineration		Europe without Switzerland	kilogram	2.36423	2.83044	3.29435	3.76568	4.22217	4.43189	3.9568	5.90396	6.15654	6.57591	8.19263	6.41203	6.63988	6.8463	7.03223	7.19882	5.96637	6.1768	6.36883	6.54392	6.66963	Li et al. submitted to journal
EoL	Turbine			market for steel, low-alloyed	steel, low-alloyed	treatment of scrap steel, municipal incineration		Europe without Switzerland	kilogram	0	0	0	0	0	0	0	0	0	0	0	0	0	0	0	0	0	0	0	0	0	Li et al. submitted to journal
EoL	Turbine			market for glass fibre reinforced plastic, polyamide, injection moulded	glass fibre reinforced plastic, polyamide, injection moulded	treatment of average incineration residue, residual material landfill		GLO	kilogram	695.546	772.643	839.528	900.761	954.712	1011.19	853.073	1212.9	1209.76	1240.28	1487.97	1178.51	1235.38	1289.85	1342.01	1392.04	1169.42	1227.58	1283.88	1338.57	1391.98	Li et al. submitted to journal
EoL	Turbine			market for carbon fibre reinforced plastic, injection moulded	carbon fibre reinforced plastic, injection moulded	treatment of average incineration residue, residual material landfill		CH	kilogram	2.43376	2.96757	3.51911	4.09999	4.68728	5.33334	4.81213	7.28821	7.71541	8.36741	10.5863	8.40951	8.8407	9.25621	9.65662	10.0428	8.45816	8.9005	9.33069	9.75026	10.1615	Li et al. submitted to journal
EoL	Turbine			market for fibre, kenaf	fibre, kenaf	treatment of average incineration residue, residual material landfill		CH	kilogram	37740.6	42367.5	46712.6	51035.5	54859.7	59069.9	50632	73100.9	73995.8	76945.2	93574.3	75189.7	79955.8	84678.4	89359.4	94003.9	80083.4	85242.6	90392.4	95545.4	100723	Li et al. submitted to journal
EoL	Turbine			market for epoxy resin, liquid	epoxy resin, liquid	treatment of average incineration residue, residual material landfill		CH	kilogram	37740.6	42367.5	46712.6	51035.5	54859.7	59069.9	50632	73100.9	73995.8	76945.2	93574.3	75189.7	79955.8	84678.4	89359.4	94003.9	80083.4	85242.6	90392.4	95545.4	100723	Li et al. submitted to journal
EoL	Turbine			silicone product production	silicone product	treatment of average incineration residue, residual material landfill		CH	kilogram	13750.5	15436.2	17019.3	18594.3	19987.6	21521.6	18447.3	26633.7	26959.7	28034.3	34093	27394.7	29131.2	30851.8	32557.3	34249.5	29177.7	31057.4	32933.7	34811.1	36697.5	Li et al. submitted to journal
EoL	Turbine			market for copper	copper	treatment of scrap copper, municipal incineration		Europe without Switzerland	kilogram	7975.27	8953.01	9871.2	10784.7	11592.8	12482.5	10699.4	15447.5	15636.6	16259.9	19773.9	15888.9	16896.1	17894	18883.2	19864.7	16923	18013.3	19101.5	20190.5	21284.6	Li et al. submitted to journal
EoL	Turbine			market for aluminium, wrought alloy	aluminium, wrought alloy	treatment of scrap aluminium, municipal incineration		Europe without Switzerland	kilogram	7167.8	8046.54	8871.77	9692.79	10419.1	11218.7	9616.15	13883.5	14053.5	14613.6	17771.9	14280.2	15185.4	16082.3	16971.4	17853.4	15209.6	16189.5	17167.5	18146.2	19129.6	Li et al. submitted to journal
EoL	Turbine	Waste treatment Material use and processing of tower (unit)		market for sheet rolling, steel	sheet rolling, steel	treatment of scrap steel, municipal incineration		Europe without Switzerland	kilogram	2150.34	2413.96	2661.53	2907.84	3125.73	3365.61	2884.85	4165.05	4216.04	4384.09	5331.56	4284.06	4555.62	4824.7	5091.41	5356.03	4562.89	4856.84	5150.26	5443.87	5738.87	Li et al. submitted to journal
EoL	Turbine			market group for concrete, normal	concrete, normal [m3]	treatment of waste concrete, inert material landfill		Europe without Switzerland	m3	26135.1	28937.2	31459.6	33882.3	35893.4	38077.1	32146.3	45698.7	45532.9	46590.1	55733.3	44783.3	47622.1	50434.8	53222.9	55989.1	47698	50770.9	53838.1	56907.3	59991	Li et al. submitted to journal
EoL	Turbine			market for copper	copper	treatment of scrap copper, municipal incineration		Europe without Switzerland	kilogram	1433.04	2123.03	2910.43	3805.03	4765.38	5861.53	5653.24	9074.35	10113.3	11485.8	15152.5	12175.5	12947.2	13712	14470	15222	12967.9	13803.3	14637.2	15471.7	16310.1	Li et al. submitted to journal
EoL	Turbine			market for aluminium, wrought alloy	aluminium, in mixed metal scrap	treatment of scrap aluminium, municipal incineration		Europe without Switzerland	kilogram	0	0	0	0	0	0	0	0	0	0	0	0	0	0	0	0	0	0	0	0	0	Li et al. submitted to journal
EoL	Turbine			market for electronics, for control units	electronics, for control units	treatment of waste plastic, consumer electronics, sanitary landfill, wet infiltration class (500mm)		GLO	kilogram	25421.3	28455.1	31281.7	34076	36520.8	39206	33504.3	48225.7	48666.8	50450.6	61163.2	49146.4	52261.7	55348.5	58408.2	61444	52345.1	55717.3	59083.4	62451.6	65835.8	Li et al. submitted to journal
EoL	Turbine			market for neodymium oxide	neodymium oxide	treatment of average incineration residue, residual material landfill		CH	kilogram	26389	29507.2	32310.5	34965.1	37317.9	39816.4	33818.6	48382.7	48530.3	50006.8	60262.6	47871.1	50325.7	52691	54970.3	57168.7	48148.1	50666.1	53114.9	55503.3	57844.4	Li et al. submitted to journal
EoL	Turbine			market for dysprosium oxide	dysprosium oxide	treatment of average incineration residue, residual material landfill		CH	kilogram	144.819	162.573	179.246	195.834	210.508	226.664	194.286	280.503	283.937	295.255	359.064	288.519	306.807	324.929	342.891	360.712	307.297	327.094	346.854	366.628	386.495	Li et al. submitted to journal
EoL	Foundation	Waste treatment Material use and processing of foundation (unit)		market for reinforcing steel	reinforcing steel	treatment of waste reinforced concrete, recycling		Europe without Switzerland	kilogram	488149	381823	389194	359345	544148	438403	546057	791836	610820	696944	748140	598677	676228	764744	865400	979537	647335	751088	868768	1.00205e+06	1.15294e+06	Li et al. submitted to journal
EoL	Foundation			market group for concrete, normal	concrete, normal [m3]	treatment of waste reinforcement steel, recycling		CH	m3	66.7119	48.9056	46.526	39.9359	55.9695	41.5038	47.2821	62.2452	43.2034	43.8732	41.3489	30.4794	31.5174	32.392	33.0205	33.3093	19.3562	19.4107	18.965	17.8952	16.0587	Li et al. submitted to journal

## Sheet: LCI_AT
Stage	Component	Supply chain				Endpoint_supplychain(ecoinvent)	referenceproduct	location	unit	2020	2021	2022	2023	2024	2025	2026	2027	2028	2029	2030	2031	2032	2033	2034	2035	2036	2037	2038	2039	2040	Ref
Manufacturing	Turbine	Material use and processing of nacelle (unit)				market for cast iron	cast iron	GLO	kilogram	74741.9	85276.4	95281.9	105261	114756	125148	108713	159159	163457	172539	213098	173481	187011	200884	215124	229758	198807	215020	231763	249089	267076	Li et al. submitted to journal
Manufacturing	Turbine					market for section bar rolling, steel	section bar rolling, steel	GLO	kilogram	74741.9	85276.4	95281.9	105261	114756	125148	108713	159159	163457	172539	213098	173481	187011	200884	215124	229758	198807	215020	231763	249089	267076
Manufacturing	Turbine					steel production, chromium steel 18/8, hot rolled	steel, chromium steel 18/8, hot rolled	RER	kilogram	72298.9	81335.1	89581.6	97518.5	104820	112678	96497.2	139301	141092	146910	179025	143525	152409	161322	170288	179335	153067	163360	173818	184485	195419	Li et al. submitted to journal
Manufacturing	Turbine					market for sheet rolling, chromium steel	sheet rolling, chromium steel	GLO	kilogram	72298.9	81335.1	89581.6	97518.5	104820	112678	96497.2	139301	141092	146910	179025	143525	152409	161322	170288	179335	153067	163360	173818	184485	195419
Manufacturing	Turbine					market for steel, low-alloyed	steel, low-alloyed	GLO	kilogram	31799.9	35354.8	38481.7	41393.5	43954.4	46670.7	39472.6	56266.9	56269.3	57843.9	69586.9	54880.7	57322.5	59675.1	61951.1	64164.2	53862.5	56540.9	59179.7	61796.5	64413.7	Li et al. submitted to journal
Manufacturing	Turbine					market for sheet rolling, steel	sheet rolling, steel	GLO	kilogram	31799.9	35354.8	38481.7	41393.5	43954.4	46670.7	39472.6	56266.9	56269.3	57843.9	69586.9	54880.7	57322.5	59675.1	61951.1	64164.2	53862.5	56540.9	59179.7	61796.5	64413.7
Manufacturing	Turbine					market for copper	copper	GLO	kilogram	4954.43	5744.53	6519.28	7312.97	8092.34	8955.55	7892	11717.3	12199.5	13050	16327.8	12742.6	13155.4	13520.4	13839.5	14114.7	11651.5	12010.3	12325.8	12600.5	12837.7	Li et al. submitted to journal
Manufacturing	Turbine					market for wire drawing, copper	wire drawing, copper	GLO	kilogram	4954.43	5744.53	6519.28	7312.97	8092.34	8955.55	7892	11717.3	12199.5	13050	16327.8	12742.6	13155.4	13520.4	13839.5	14114.7	11651.5	12010.3	12325.8	12600.5	12837.7
Manufacturing	Turbine					market for aluminium, wrought alloy	aluminium, wrought alloy	GLO	kilogram	2012.17	2261.78	2489.44	2708.62	2909.68	3126.36	2676.23	3861.81	3910.05	4070.01	4958.34	3972.01	4214.78	4458.25	4703.13	4950.23	4223.04	4505.08	4791.72	5084.21	5384.23	Li et al. submitted to journal
Manufacturing	Turbine					market for sheet rolling, aluminium	sheet rolling, aluminium	GLO	kilogram	2012.17	2261.78	2489.44	2708.62	2909.68	3126.36	2676.23	3861.81	3910.05	4070.01	4958.34	3972.01	4214.78	4458.25	4703.13	4950.23	4223.04	4505.08	4791.72	5084.21	5384.23
Manufacturing	Turbine					market for neodymium oxide	neodymium oxide	GLO	kilogram	77.6487	92.4938	106.988	121.412	135.017	149.237	133.151	199.33	208.488	223.318	278.956	262.366	317.341	374.327	432.95	492.869	449.702	508.284	568.196	629.204	691.159	Li et al. submitted to journal
Manufacturing	Turbine					market for dysprosium oxide	dysprosium oxide	GLO	kilogram	7.59103	9.12966	10.6452	12.1624	13.6037	15.1121	13.5425	20.352	21.3603	22.9501	28.7473	26.2616	31.0949	36.0873	41.2071	46.4263	41.9991	47.1304	52.3645	57.682	63.0715	Li et al. submitted to journal
Manufacturing	Turbine					market for praseodymium oxide	praseodymium oxide	GLO	kilogram	13.9652	16.8281	19.6299	22.4094	25.0184	28.6791	25.7965	38.8943	40.9391	44.099	55.3652	51.6895	62.1898	73.0656	84.2457	95.6664	87.1093	98.2891	109.716	121.346	133.151	Li et al. submitted to journal
Manufacturing	Turbine					market for terbium oxide	terbium oxide	GLO	kilogram	4.92548	5.89675	6.86324	7.84516	8.79619	9.23309	8.24332	12.2999	12.8261	13.6998	17.068	15.3662	17.9951	20.706	23.4825	26.3099	23.6918	26.4844	29.3303	32.2197	35.0397	Li et al. submitted to journal
Manufacturing	Turbine					market for yttrium oxide	yttrium oxide	GLO	kilogram	0	0	0	0	0	0	0	0	0	0	0	0	0	0	0	0	0	0	0	0	0	Li et al. submitted to journal
Manufacturing	Turbine					market for electronics, for control units	electronics, for control units	GLO	kilogram	695.546	772.643	839.528	900.761	954.712	1011.19	853.073	1212.9	1209.76	1240.28	1487.97	1171.73	1221.95	1270.03	1316.23	1360.82	1140.2	1194.54	1247.69	1300	1351.92	Li et al. submitted to journal
Manufacturing	Turbine					market for boron carbide	boron carbide	GLO	kilogram	2.43376	2.96757	3.51911	4.09999	4.68728	5.33334	4.81213	7.28821	7.71541	8.36741	10.5863	10.4068	13.04	15.8513	18.8304	21.9686	20.511	23.6976	27.059	30.5914	34.2951	Li et al. submitted to journal
Manufacturing	Turbine	Material use and processing of rotor (unit)				market for cast iron	cast iron	GLO	kilogram	37740.6	42367.5	46712.6	51035.5	54859.7	59069.9	50632	73100.9	73995.8	76945.2	93574.3	74840.9	79214	83499.9	87701.2	91823.4	77854.3	82474.4	87037.6	91556.2	96050.2	Li et al. submitted to journal
Manufacturing	Turbine					market for section bar rolling, steel	section bar rolling, steel	GLO	kilogram	37740.6	42367.5	46712.6	51035.5	54859.7	59069.9	50632	73100.9	73995.8	76945.2	93574.3	74840.9	79214	83499.9	87701.2	91823.4	77854.3	82474.4	87037.6	91556.2	96050.2
Manufacturing	Turbine					steel production, chromium steel 18/8, hot rolled	steel, chromium steel 18/8, hot rolled	RER	kilogram	13750.5	15436.2	17019.3	18594.3	19987.6	21521.6	18447.3	26633.7	26959.7	28034.3	34093	27267.6	28860.9	30422.4	31953.1	33455	28365.5	30048.8	31711.4	33357.7	34995	Li et al. submitted to journal
Manufacturing	Turbine					market for sheet rolling, chromium steel	sheet rolling, chromium steel	GLO	kilogram	13750.5	15436.2	17019.3	18594.3	19987.6	21521.6	18447.3	26633.7	26959.7	28034.3	34093	27267.6	28860.9	30422.4	31953.1	33455	28365.5	30048.8	31711.4	33357.7	34995
Manufacturing	Turbine					market for steel, low-alloyed	steel, low-alloyed	GLO	kilogram	14335.6	16093.1	17743.5	19385.6	20838.2	22437.4	19232.3	27767	28106.9	29227.2	35543.7	28427.9	30089	31717	33312.8	34878.6	29572.6	31327.5	33060.8	34777.2	36484.2	Li et al. submitted to journal
Manufacturing	Turbine					market for sheet rolling, steel	sheet rolling, steel	GLO	kilogram	14335.6	16093.1	17743.5	19385.6	20838.2	22437.4	19232.3	27767	28106.9	29227.2	35543.7	28427.9	30089	31717	33312.8	34878.6	29572.6	31327.5	33060.8	34777.2	36484.2
Manufacturing	Turbine					market for glass fibre reinforced plastic, polyamide, injection moulded	glass fibre reinforced plastic, polyamide, injection moulded	GLO	kilogram	52270.2	57874.4	62919.3	67764.6	71786.8	76154.2	64292.6	91397.4	91065.9	93180.3	111467	86207.9	88100.8	89521.8	90478.9	90982.3	73932	74887	75373.4	75402.2	74988.8	Li et al. submitted to journal
Manufacturing	Turbine					market for carbon fibre reinforced plastic, injection moulded	carbon fibre reinforced plastic, injection moulded	GLO	kilogram	2470.76	3660.39	5017.98	6560.39	8216.17	10106.1	9746.96	15645.4	17436.8	19803.1	26125	24141	29019.7	34279.9	39917.1	45928.6	42481.1	48787.6	55520.6	62687	70302	Li et al. submitted to journal
Manufacturing	Turbine					market for fibre, kenaf	fibre, kenaf	GLO	kilogram	0	0	0	0	0	0	0	0	0	0	0	0	0	0	0	0	0	0	0	0	0	Li et al. submitted to journal
Manufacturing	Turbine					market for epoxy resin, liquid	epoxy resin, liquid	RER	kilogram	25421.3	28455.1	31281.7	34076	36520.8	39206	33504.3	48225.7	48666.8	50450.6	61163.2	48615.4	51132.4	53554.6	55884	58124.7	48951.9	51503.5	53976.7	56379	58722.9	Li et al. submitted to journal
Manufacturing	Turbine					silicone product production	silicone product	RER	kilogram	26655.5	29805.3	32636.9	35318.3	37694.9	40218.6	34160.2	48871.4	49020.5	50511.9	60871.3	48354.7	50834.1	53223.2	55525.6	57746.1	48634.4	51177.9	53651.5	56064	58428.7	Li et al. submitted to journal
Manufacturing	Turbine					market for copper	copper	GLO	kilogram	146.282	164.215	181.057	197.812	212.635	228.953	196.248	283.337	286.806	298.237	362.691	290.081	307.031	323.643	339.927	355.904	301.761	319.668	337.355	354.869	372.288	Li et al. submitted to journal
Manufacturing	Turbine					market for wire drawing, copper	wire drawing, copper	GLO	kilogram	146.282	164.215	181.057	197.812	212.635	228.953	196.248	283.337	286.806	298.237	362.691	290.081	307.031	323.643	339.927	355.904	301.761	319.668	337.355	354.869	372.288
Manufacturing	Turbine					market for aluminium, wrought alloy	aluminium, wrought alloy	GLO	kilogram	146.282	164.215	181.057	197.812	212.635	228.953	196.248	283.337	286.806	298.237	362.691	290.081	307.031	323.643	339.927	355.904	301.761	319.668	337.355	354.869	372.288	Li et al. submitted to journal
Manufacturing	Turbine					market for sheet rolling, aluminium	sheet rolling, aluminium	GLO	kilogram	146.282	164.215	181.057	197.812	212.635	228.953	196.248	283.337	286.806	298.237	362.691	290.081	307.031	323.643	339.927	355.904	301.761	319.668	337.355	354.869	372.288
Manufacturing	Turbine	Material use and processing of tower (unit)				market for sheet rolling, steel	sheet rolling, steel	GLO	kilogram	341030	379019	411344	440043	465363	491025	412443	583534	578839	589849	702955	547482	564247	579117	592209	603652	498258	513812	527811	540404	551775	Li et al. submitted to journal
Manufacturing	Turbine					market for steel, low-alloyed	steel, low-alloyed	GLO	kilogram	341030	379019	411344	440043	465363	491025	412443	583534	578839	589849	702955	547482	564247	579117	592209	603652	498258	513812	527811	540404	551775
Manufacturing	Turbine					market group for concrete, normal	concrete, normal [m3]	GLO	m3	0	0	0	0	0	0	0	0	0	0	0	20.3021	42.2137	65.563	90.1898	115.948	115.887	140.698	166.704	193.807	221.94	Li et al. submitted to journal
Manufacturing	Turbine					market for copper	copper	GLO	kilogram	3160.94	3513.05	3812.67	4078.67	4313.35	4551.21	3822.85	5408.66	5365.14	5467.19	6515.55	5016.15	5108.57	5179.29	5229.85	5261.89	4285.19	4358.05	4413.06	4451.89	4476.42	Li et al. submitted to journal
Manufacturing	Turbine					market for wire drawing, copper	wire drawing, copper	GLO	kilogram	3160.94	3513.05	3812.67	4078.67	4313.35	4551.21	3822.85	5408.66	5365.14	5467.19	6515.55	5016.15	5108.57	5179.29	5229.85	5261.89	4285.19	4358.05	4413.06	4451.89	4476.42
Manufacturing	Turbine					market for aluminium, wrought alloy	aluminium, in mixed metal scrap	Europe without Switzerland	kilogram	3512.16	3903.39	4236.3	4531.85	4792.61	5056.9	4247.62	6009.62	5961.27	6074.65	7239.5	5573.5	5676.19	5754.76	5810.95	5846.54	4761.32	4842.27	4903.4	4946.54	4973.8	Li et al. submitted to journal
Manufacturing	Turbine					market for sheet rolling, aluminium	sheet rolling, aluminium	GLO	kilogram	3512.16	3903.39	4236.3	4531.85	4792.61	5056.9	4247.62	6009.62	5961.27	6074.65	7239.5	5573.5	5676.19	5754.76	5810.95	5846.54	4761.32	4842.27	4903.4	4946.54	4973.8
Manufacturing	Turbine					market for electronics, for control units	electronics, for control units	GLO	kilogram	3512.16	3903.39	4236.3	4531.85	4792.61	5056.9	4247.62	6009.62	5961.27	6074.65	7239.5	6130.59	6834.55	7553.84	8285.8	9028.22	7941.32	8703.09	9477.84	10264.7	11064	Li et al. submitted to journal
Manufacturing	Turbine					market for neodymium oxide	neodymium oxide	GLO	kilogram	69.5361	75.608	80.4423	84.5098	87.4838	90.4466	75.7977	106.975	105.831	107.537	127.766	100.044	103.65	106.925	109.886	112.549	93.3314	96.6778	99.7418	102.546	105.119	Li et al. submitted to journal
Manufacturing	Turbine					market for dysprosium oxide	dysprosium oxide	GLO	kilogram	11.5894	12.6013	13.4071	14.085	14.5806	15.0744	12.6329	17.8291	17.6386	17.9228	21.2943	16.674	17.2749	17.8209	18.3143	18.7581	15.5552	16.113	16.6236	17.091	17.5199	Li et al. submitted to journal
Manufacturing	Turbine	Misc components (for one turbine) (unit)				market for diesel, burned in building machine	diesel, burned in building machine [MJ]	GLO	MJ	616454	647196	677938	708681	739423	770165	800910	831649	862396	893134	923873	954620	985359	1.01611e+06	1.04684e+06	1.07758e+06	1.10833e+06	1.13907e+06	1.16982e+06	1.20056e+06	1.2313e+06	Vestas sustainability report, 2020
Manufacturing	Turbine					market group for electricity, medium voltage			KWh	1.31614e+06	1.38178e+06	1447413	1.51305e+06	1.57868e+06	1.64432e+06	1.70996e+06	1.77559e+06	1.84123e+06	1906861	1.97249e+06	2.03813e+06	2.10376e+06	2.16941e+06	2.23504e+06	2.30066e+06	2366309	2.43194e+06	2.49758e+06	2.56321e+06	2.62886e+06	Vestas sustainability report, 2020
Manufacturing	Turbine					heat and power co-generation, natural gas, 1MW electrical, lean burn	heat, district or industrial, natural gas [MJ]	Europe without Switzerland	MJ	129794	136266	142739	149212	155684	162157	168630	175102	181576	188048	194520	200994	207466	213940	220412	226884	233357	239829	246303	252775	259249	Vestas sustainability report, 2020
Manufacturing	Turbine					heat production, natural gas, at boiler atmospheric non-modulating <100kW	heat, central or small-scale, natural gas [MJ]	Europe without Switzerland	MJ	129794	136266	142739	149212	155684	162157	168630	175102	181576	188048	194520	200994	207466	213940	220412	226884	233357	239829	246303	252775	259249	Vestas sustainability report, 2020
Manufacturing	Turbine					heat production, natural gas, at industrial furnace >100kW	heat, district or industrial, natural gas [MJ]	Europe without Switzerland	MJ	481199	505196	529192	553189	577186	601184	625183	649177	673178	697172	721167	745168	769162	793163	817157	841152	865152	889147	913148	937142	961143	Vestas sustainability report, 2020
Manufacturing	Turbine					zinc coating, pieces, adjustment per micro-m	zinc coat, pieces, adjustment per micro-m [m2]	RER	m2	2.06953e+06	2.31407e+06	2.53392e+06	2.7421e+06	2.92662e+06	3.12256e+06	2.65219e+06	3.79436e+06	3.80594e+06	3.92173e+06	4.72604e+06	3.75425e+06	3.94674e+06	4.13224e+06	4.31099e+06	4.48339e+06	3.77596e+06	3.97344e+06	4.16549e+06	4.35279e+06	4.53639e+06	Li et al. submitted to journal
Manufacturing	Turbine					market for gravel, round	gravel	CH	kilogram	780.322	819.236	858.15	897.064	935.978	974.893	1013.81	1052.72	1091.64	1130.55	1169.46	1208.38	1247.29	1286.21	1325.12	1364.03	1402.95	1441.86	1480.78	1519.69	1558.61	Tsai et al. 2016
Manufacturing	Turbine					market for synthetic rubber	synthetic rubber	GLO	kilogram	164.648	172.859	181.07	189.281	197.491	205.702	213.914	222.124	230.336	238.546	246.756	254.968	263.178	271.39	279.6	287.81	296.022	304.232	312.445	320.655	328.867	Tsai et al. 2016
Manufacturing	Turbine					market for lubricating oil	lubricating oil	RER	kilogram	4.49986	4.72426	4.94867	5.17307	5.39747	5.62188	5.8463	6.07069	6.29512	6.5195	6.74389	6.96832	7.19271	7.41714	7.64153	7.86591	8.09035	8.31473	8.53916	8.76355	8.98798	Tsai et al. 2016
Manufacturing	Turbine					market for propylene glycol, liquid	propylene glycol, liquid	RER	kilogram	6.2946	6.6085	6.92241	7.23632	7.55022	7.86414	8.17807	8.49194	8.8059	9.11977	9.43364	9.7476	10.0615	10.3754	10.6893	11.0032	11.3171	11.631	11.945	12.2588	12.5728	Tsai et al. 2016
Manufacturing	Turbine					market for epoxy resin, liquid	epoxy resin, liquid	RER	kilogram	21.3548	22.4198	23.4847	24.5497	25.6146	26.6796	27.7446	28.8094	29.8745	30.9394	32.0042	33.0693	34.1342	35.1993	36.2641	37.329	38.3941	39.4589	40.524	41.5888	42.654	Tsai et al. 2016
Manufacturing	Turbine					market for polyvinylchloride, bulk polymerised	polyvinylchloride, bulk polymerised	GLO	kilogram	14.0718	14.7736	15.4753	16.1771	16.8788	17.5806	18.2824	18.9841	19.6859	20.3876	21.0893	21.7911	22.4928	23.1947	23.8963	24.598	25.2999	26.0015	26.7034	27.4051	28.1069	Tsai et al. 2016
Manufacturing	Turbine					market for polyethylene, low density, granulate		GLO	kilogram	0.104043	0.109231	0.11442	0.119609	0.124797	0.129986	0.135175	0.140363	0.145552	0.15074	0.155928	0.161117	0.166305	0.171495	0.176683	0.181871	0.18706	0.192248	0.197437	0.202625	0.207815	Tsai et al. 2016
Manufacturing	Foundation	Material use and processing of foundation (unit)				market for reinforcing steel	reinforcing steel	GLO	kilogram	3.25432e+06	2.54549e+06	2.59463e+06	2.39564e+06	3.62766e+06	2.92269e+06	3.64038e+06	5.27891e+06	4.07213e+06	4.64629e+06	4.9876e+06	3.94492e+06	4.40584e+06	4.92833e+06	5.51841e+06	6.18303e+06	4.04642e+06	4.65136e+06	5.33249e+06	6.09887e+06	6.96153e+06	Li et al. submitted to journal
Manufacturing	Foundation					market group for concrete, normal	concrete, normal [m3]	GLO	m3	133.424	97.8112	93.052	79.8719	111.939	83.0075	94.5642	124.49	86.4068	87.7464	82.6979	60.6838	62.4512	63.8578	64.7407	64.9173	37.4739	37.2958	36.1143	33.6974	29.7807	Li et al. submitted to journal
Manufacturing	Transmission	Material use and processing of transmission (for one turbine)	Manufacuting of internal cables (for one turbine)			market for copper	copper	GLO	kilogram	8540.01	8857.04	9174.41	9492.12	9810.15	10128.5	10447.1	10766	11085.2	11404.6	11724.3	12044.2	12364.4	12684.7	13005.3	13326.1	13647.1	13968.2	14289.6	14611.1	14932.8	Arvesen et al., 2013
Manufacturing	Transmission					market for wire drawing, copper	wire drawing, copper	GLO	kilogram	323.485	335.494	347.515	359.55	371.596	383.655	395.724	407.804	419.894	431.994	444.102	456.221	468.347	480.482	492.625	504.776	516.934	529.1	541.271	553.45	565.636
Manufacturing	Transmission					polyethylene production, high density, granulate	polyethylene, high density, granulate	RER	kilogram	1961.04	2033.84	2106.72	2179.67	2252.7	2325.8	2398.97	2472.2	2545.49	2618.84	2692.25	2765.71	2839.22	2912.79	2986.4	3060.06	3133.77	3207.52	3281.31	3355.14	3429.01	Arvesen et al., 2013
Manufacturing	Transmission					market for polypropylene, granulate	polypropylene, granulate	GLO	kilogram	1328.45	1377.76	1427.13	1476.55	1526.02	1575.54	1625.11	1674.71	1724.36	1774.05	1823.78	1873.55	1923.34	1973.18	2023.05	2072.95	2122.88	2172.84	2222.82	2272.84	2322.88	Arvesen et al., 2013
Manufacturing	Transmission					market for steel, low-alloyed	steel, low-alloyed	GLO	kilogram	11070.4	11481.3	11892.7	12304.6	12716.9	13129.5	13542.6	13956	14369.7	14783.8	15198.2	15612.9	16027.9	16443.2	16858.7	17274.6	17690.6	18107	18523.5	18940.3	19357.3	Arvesen et al., 2013
Manufacturing	Transmission					market for sheet rolling, steel	sheet rolling, steel	GLO	kilogram	419.332	434.899	450.483	466.084	481.699	497.33	512.975	528.635	544.307	559.992	575.688	591.397	607.116	622.847	638.588	654.339	670.1	685.87	701.648	717.435	733.232
Manufacturing	Transmission					market for lead	lead	GLO	kilogram	7907.41	8200.96	8494.82	8789	9083.47	9378.23	9673.25	9968.54	10264.1	10559.8	10855.8	11152.1	11448.5	11745.1	12041.9	12339	12636.2	12933.6	13231.1	13528.8	13826.7	Arvesen et al., 2013
Manufacturing	Transmission					heat production, natural gas, at industrial furnace >100kW	heat, district or industrial, natural gas [MJ]	Europe without Switzerland	MJ	241967	250949	259941	268944	277954	286974	296001	305037	314080	323131	332189	341253	350324	359401	368483	377573	386667	395767	404871	413981	423096	Arvesen et al., 2013
Manufacturing	Transmission					market group for electricity, medium voltage			kWh	35425.2	36740.3	38056.8	39374.7	40693.9	42014.5	43336.2	44659.1	45983	47308.1	48634.1	49961.2	51289.2	52618.1	53947.9	55278.6	56610	57942.3	59275.2	60608.9	61943.4
Manufacturing	Transmission		Manufacuting of external cables (for one turbine)			market for copper	copper	GLO	kilogram	819.589	829.348	838.48	847.036	855.075	862.637	869.769	876.5	882.87	888.901	894.624	900.058	905.229	910.151	914.845	919.324	923.605	927.698	931.62	935.375	938.978	Arvesen et al., 2013
Manufacturing	Transmission					market for wire drawing, copper	wire drawing, copper	GLO	kilogram	819.589	829.348	838.48	847.036	855.075	862.637	869.769	876.5	882.87	888.901	894.624	900.058	905.229	910.151	914.845	919.324	923.605	927.698	931.62	935.375	938.978
Manufacturing	Transmission					polyethylene production, high density, granulate	polyethylene, high density, granulate	RER	kilogram	315.505	319.262	322.778	326.071	329.166	332.077	334.823	337.414	339.866	342.187	344.391	346.483	348.473	350.368	352.175	353.899	355.547	357.123	358.632	360.078	361.465	Arvesen et al., 2013
Manufacturing	Transmission					market for polypropylene, granulate	polypropylene, granulate	GLO	kilogram	177.698	179.814	181.794	183.649	185.392	187.032	188.578	190.038	191.419	192.726	193.967	195.145	196.267	197.334	198.351	199.322	200.251	201.138	201.988	202.803	203.584	Arvesen et al., 2013
Manufacturing	Transmission					market for steel, low-alloyed	steel, low-alloyed	GLO	kilogram	1486.86	1504.57	1521.14	1536.66	1551.24	1564.96	1577.9	1590.11	1601.67	1612.61	1622.99	1632.85	1642.23	1651.16	1659.68	1667.8	1675.57	1682.99	1690.11	1696.92	1703.46	Arvesen et al., 2013
Manufacturing	Transmission					market for lead	lead	GLO	kilogram	950.143	961.457	972.043	981.962	991.282	1000.05	1008.32	1016.12	1023.5	1030.5	1037.13	1043.43	1049.43	1055.13	1060.57	1065.76	1070.73	1075.47	1080.02	1084.37	1088.55	Arvesen et al., 2013
Manufacturing	Transmission		Manufacuting of transformer (for one turbine)			market for copper	copper	GLO	kilogram	776.197	750.243	725.97	703.218	681.849	661.739	642.783	624.881	607.951	591.913	576.7	562.249	548.505	535.416	522.938	511.028	499.648	488.764	478.346	468.361	458.785	ABB, 2020
Manufacturing	Transmission					market for wire drawing, copper	wire drawing, copper	GLO	kilogram	776.197	750.243	725.97	703.218	681.849	661.739	642.783	624.881	607.951	591.913	576.7	562.249	548.505	535.416	522.938	511.028	499.648	488.764	478.346	468.361	458.785
Manufacturing	Transmission					market for aluminium, wrought alloy	aluminium, in mixed metal scrap	Europe without Switzerland	kilogram	63.8278	61.6936	59.6976	57.8266	56.0694	54.4157	52.8569	51.3849	49.9927	48.6738	47.4228	46.2345	45.1043	44.028	43.0019	42.0225	41.0868	40.1918	39.3351	38.514	37.7265	ABB, 2020
Manufacturing	Transmission					market for sheet rolling, aluminium	sheet rolling, aluminium	GLO	kilogram	63.8278	61.6936	59.6976	57.8266	56.0694	54.4157	52.8569	51.3849	49.9927	48.6738	47.4228	46.2345	45.1043	44.028	43.0019	42.0225	41.0868	40.1918	39.3351	38.514	37.7265
Manufacturing	Transmission					market for steel, low-alloyed	steel, low-alloyed	GLO	kilogram	3624.39	3503.2	3389.86	3283.62	3183.84	3089.94	3001.42	2917.83	2838.78	2763.89	2692.85	2625.38	2561.2	2500.08	2441.82	2386.2	2333.07	2282.25	2233.6	2186.98	2142.26	ABB, 2020
Manufacturing	Transmission					market for sheet rolling, steel	sheet rolling, steel	GLO	kilogram	3624.39	3503.2	3389.86	3283.62	3183.84	3089.94	3001.42	2917.83	2838.78	2763.89	2692.85	2625.38	2561.2	2500.08	2441.82	2386.2	2333.07	2282.25	2233.6	2186.98	2142.26
Manufacturing	Transmission					market for glass fibre reinforced plastic, polyamide, injection moulded	glass fibre reinforced plastic, polyamide, injection moulded	GLO	kilogram	35.2817	34.102	32.9986	31.9644	30.9931	30.0791	29.2174	28.4037	27.6341	26.9051	26.2136	25.5568	24.932	24.3371	23.7699	23.2285	22.7113	22.2166	21.743	21.2892	20.8539	ABB, 2020
Manufacturing	Transmission					market for kraft paper, bleached	kraft paper	RER	kilogram	47.4699	45.8827	44.3982	43.0067	41.6998	40.47	39.3107	38.2159	37.1805	36.1996	35.2692	34.3855	33.5449	32.7444	31.9813	31.2529	30.557	29.8914	29.2542	28.6436	28.0579	ABB, 2020
Manufacturing	Transmission					market for alkyl sulphate (C12-14)	alkyl sulphate (C12-14)	GLO	kilogram	169.673	163.999	158.693	153.72	149.049	144.653	140.509	136.596	132.895	129.389	126.064	122.905	119.9	117.039	114.312	111.708	109.221	106.841	104.564	102.381	100.288	ABB, 2020
Manufacturing	Transmission					market for lubricating oil	lubricating oil	RER	kilogram	1539.56	1488.09	1439.94	1394.81	1352.43	1312.54	1274.94	1239.43	1205.85	1174.04	1143.87	1115.2	1087.94	1061.98	1037.23	1013.61	991.038	969.45	948.785	928.981	909.987	ABB, 2020
Manufacturing	Transmission					heat production, natural gas, at industrial furnace >100kW	heat, district or industrial, natural gas [MJ]	Europe without Switzerland	MJ	57412.9	55493.2	53697.8	52014.8	50434.3	48946.8	47544.7	46220.6	44968.3	43782	42656.7	41587.8	40571.2	39603.1	38680.1	37799.2	36957.5	36152.4	35381.8	34643.3	33934.9	ABB, 2020
Manufacturing	Transmission					market group for electricity, medium voltage			kWh	37526.9	36272.1	35098.6	33998.5	32965.4	31993.2	31076.7	30211.2	29392.7	28617.3	27881.8	27183.1	26518.6	25885.8	25282.5	24706.7	24156.6	23630.3	23126.6	22643.9	22180.9
Manufacturing	Transmission		Manufacuting of substationfoundation (for one turbine)			market for reinforcing steel	reinforcing steel	GLO	kilogram	262.18	196.282	191.023	170.681	235.945	181.547	222.739	297.513	222.102	241.22	245.444	188.318	203.106	218.533	234.555	251.129	159.833	178.267	197.825	218.488	240.245	Li et al. submitted to journal
Installation	Turbine	Installation of turbine (unit)	Transport of jack-up	Diesel, Tugboat		market for diesel	diesel	Europe without Switzerland	kilogram	25766.7	25766.7	25766.7	25766.7	25766.7	25766.7	25766.7	25766.7	25766.7	25766.7	25766.7	25766.7	25766.7	25766.7	25766.7	25766.7	25766.7	25766.7	25766.7	25766.7	25766.7	Birkeland, 2011
Installation	Turbine		Assembly of wind turbine	HFO, Jack-up vessel		market for heavy fuel oil	heavy fuel oil	Europe without Switzerland	kilogram	4010.64	4010.64	4010.64	4010.64	4010.64	4010.64	4010.64	4010.64	4010.64	4010.64	4010.64	4010.64	4010.64	4010.64	4010.64	4010.64	4010.64	4010.64	4010.64	4010.64	4010.64	Birkeland, 2011
Installation	Foundation	Installation of foundation type I (unit)	Substrate clearance	Transport of excavator		market for heavy fuel oil	heavy fuel oil	Europe without Switzerland	kilogram	566.208	530.82	495.432	460.044	424.656	389.268	353.88	318.492	283.104	247.716	212.328	191.095	169.862	148.63	127.397	106.164	84.9312	63.6984	42.4656	21.2328	0	Danish Energy Agency (Ramboll) (2012)
Installation	Foundation			Dredging		market for diesel	diesel	Europe without Switzerland	kilogram	2.18051	2.04422	1.90794	1.77166	1.63538	1.4991	1.36282	1.22653	1.09025	0.953971	0.81769	0.735921	0.654152	0.572383	0.490614	0.408845	0.327076	0.245307	0.163538	0.081769	0	Danish Energy Agency (Ramboll) (2012)
Installation	Foundation			Disposal of substrate materials		market for heavy fuel oil	heavy fuel oil	Europe without Switzerland	kilogram	550.48	516.075	481.67	447.265	412.86	378.455	344.05	309.645	275.24	240.835	206.43	185.787	165.144	144.501	123.858	103.215	82.572	61.929	41.286	20.643	0	Danish Energy Agency (Ramboll) (2012)
Installation	Foundation		Substrate replacement	Transport of rock		market for heavy fuel oil	heavy fuel oil	Europe without Switzerland	kilogram	66.6081	62.4451	58.2821	54.1191	49.9561	45.7931	41.6301	37.467	33.304	29.141	24.978	22.4802	19.9824	17.4846	14.9868	12.489	9.99121	7.49341	4.99561	2.4978	0	Danish Energy Agency (Ramboll) (2012)
Installation	Foundation			Dumping of rock		market for heavy fuel oil	heavy fuel oil	Europe without Switzerland	kilogram	566.208	530.82	495.432	460.044	424.656	389.268	353.88	318.492	283.104	247.716	212.328	191.095	169.862	148.63	127.397	106.164	84.9312	63.6984	42.4656	21.2328	0	Danish Energy Agency (Ramboll) (2012)
Installation	Foundation		Installation	Transport of foundation		market for diesel	diesel	Europe without Switzerland	kilogram	6849.7	6421.59	5993.49	5565.38	5137.28	4709.17	4281.06	3852.96	3424.85	2996.74	2568.64	2311.77	2054.91	1798.05	1541.18	1284.32	1027.46	770.591	513.728	256.864	0	Danish Energy Agency (Ramboll) (2012)
Installation	Foundation			Transport of jack-up		market for diesel	diesel	Europe without Switzerland	kilogram	91.3294	85.6213	79.9132	74.2051	68.497	62.7889	57.0808	51.3728	45.6647	39.9566	34.2485	30.8237	27.3988	23.974	20.5491	17.1243	13.6994	10.2746	6.8497	3.42485	0	Danish Energy Agency (Ramboll) (2012)
Installation	Foundation			Construction of foundation		market for heavy fuel oil	heavy fuel oil	Europe without Switzerland	kilogram	320.851	300.798	280.745	260.692	240.638	220.585	200.532	180.479	160.426	140.372	120.319	108.287	96.2554	84.2234	72.1915	60.1596	48.1277	36.0958	24.0638	12.0319	0	Danish Energy Agency (Ramboll) (2012)
Installation	Foundation		Scour protection	Transport of rock		market for heavy fuel oil	heavy fuel oil	Europe without Switzerland	kilogram	66.6081	62.4451	58.2821	54.1191	49.9561	45.7931	41.6301	37.467	33.304	29.141	24.978	22.4802	19.9824	17.4846	14.9868	12.489	9.99121	7.49341	4.99561	2.4978	0	Danish Energy Agency (Ramboll) (2012)
Installation	Foundation			Dumping of rock		market for heavy fuel oil	heavy fuel oil	Europe without Switzerland	kilogram	566.208	530.82	495.432	460.044	424.656	389.268	353.88	318.492	283.104	247.716	212.328	191.095	169.862	148.63	127.397	106.164	84.9312	63.6984	42.4656	21.2328	0	Danish Energy Agency (Ramboll) (2012)
Installation	Foundation	Installation of foundation type II (unit)	Driving pile	Transportation of pump/generator		market for heavy fuel oil	heavy fuel oil	Europe without Switzerland	kilogram	1722.22	1738.73	1755.24	1771.76	1788.27	1804.79	1821.3	1837.82	1854.33	1870.85	1887.36	1863.77	1840.18	1816.58	1792.99	1769.4	1745.81	1722.22	1698.62	1675.03	1651.44	Danish Energy Agency (Ramboll) (2012)
Installation	Foundation			Injection of grout		market for diesel	diesel	Europe without Switzerland	kilogram	3186.1	3216.65	3247.2	3277.75	3308.31	3338.86	3369.41	3399.96	3430.51	3461.06	3491.62	3447.97	3404.33	3360.68	3317.04	3273.39	3229.74	3186.1	3142.45	3098.81	3055.16	Danish Energy Agency (Ramboll) (2012)
Installation	Foundation		Installation	Tugboats for transport of foundations		market for diesel	diesel	Europe without Switzerland	kilogram	4754.9	4800.49	4846.09	4891.68	4937.28	4982.87	5028.47	5074.06	5119.66	5165.25	5210.85	5145.71	5080.58	5015.44	4950.3	4885.17	4820.03	4754.9	4689.76	4624.63	4559.49	Danish Energy Agency (Ramboll) (2012)
Installation	Foundation			Transport of jack-up		market for diesel	diesel	Europe without Switzerland	kilogram	1666.76	1682.74	1698.73	1714.71	1730.69	1746.67	1762.66	1778.64	1794.62	1810.6	1826.59	1803.75	1780.92	1758.09	1735.26	1712.43	1689.59	1666.76	1643.93	1621.1	1598.26	Danish Energy Agency (Ramboll) (2012)
Installation	Foundation			Construction of foundation		market for heavy fuel oil	heavy fuel oil	Europe without Switzerland	kilogram	2927.77	2955.84	2983.92	3011.99	3040.07	3068.14	3096.21	3124.29	3152.36	3180.44	3208.51	3168.41	3128.3	3088.19	3048.09	3007.98	2967.87	2927.77	2887.66	2847.55	2807.45	Danish Energy Agency (Ramboll) (2012)
Installation	Foundation		Scour protection	Transport of rock		market for heavy fuel oil	heavy fuel oil	Europe without Switzerland	kilogram	368.124	371.654	375.184	378.714	382.243	385.773	389.303	392.833	396.363	399.893	403.423	398.38	393.338	388.295	383.252	378.209	373.166	368.124	363.081	358.038	352.995	Danish Energy Agency (Ramboll) (2012)
Installation	Foundation			Dumping of rock		market for heavy fuel oil	heavy fuel oil	Europe without Switzerland	kilogram	2081.01	2100.97	2120.92	2140.88	2160.83	2180.79	2200.74	2220.7	2240.65	2260.61	2280.56	2252.05	2223.55	2195.04	2166.53	2138.02	2109.52	2081.01	2052.5	2024	1995.49	Danish Energy Agency (Ramboll) (2012)
Installation	Foundation	Installation of foundation type III (unit)	Driving pile	Transportation of pump/generator		market for heavy fuel oil	heavy fuel oil	Europe without Switzerland	kilogram	330.288	325.57	320.851	316.133	311.414	306.696	301.978	297.259	292.541	287.822	283.104	254.794	226.483	198.173	169.862	141.552	113.242	84.9312	56.6208	28.3104	0	Danish Energy Agency (Ramboll) (2012)
Installation	Foundation			injection of grout		market for diesel	diesel	Europe without Switzerland	kilogram	1833.1	1806.91	1780.72	1754.54	1728.35	1702.16	1675.98	1649.79	1623.6	1597.41	1571.23	1414.1	1256.98	1099.86	942.736	785.614	628.491	471.368	314.245	157.123	0	Danish Energy Agency (Ramboll) (2012)
Installation	Foundation		Installation	Tugboats for transport of foundation		market for diesel	diesel	Europe without Switzerland	kilogram	12786.1	12603.5	12420.8	12238.1	12055.5	11872.8	11690.2	11507.5	11324.8	11142.2	10959.5	9863.57	8767.62	7671.67	6575.71	5479.76	4383.81	3287.86	2191.9	1095.95	0	Danish Energy Agency (Ramboll) (2012)
Installation	Foundation			Transport of jack-up		market for diesel	diesel	Europe without Switzerland	kilogram	12786.1	12603.5	12420.8	12238.1	12055.5	11872.8	11690.2	11507.5	11324.8	11142.2	10959.5	9863.57	8767.62	7671.67	6575.71	5479.76	4383.81	3287.86	2191.9	1095.95	0	Danish Energy Agency (Ramboll) (2012)
Installation	Foundation			Construction of foundation		market for heavy fuel oil	heavy fuel oil	Europe without Switzerland	kilogram	1684.47	1660.4	1636.34	1612.28	1588.21	1564.15	1540.09	1516.02	1491.96	1467.89	1443.83	1299.45	1155.06	1010.68	866.298	721.915	577.532	433.149	288.766	144.383	0	Danish Energy Agency (Ramboll) (2012)
Installation	Foundation	Installation of foundation type V (unit)	Mooring	Transport of suction caisson		market for diesel	diesel	Europe without Switzerland	kilogram	380.539	380.539	380.539	380.539	380.539	380.539	380.539	380.539	380.539	380.539	380.539	570.808	761.078	951.347	1141.62	1331.89	1522.16	1712.43	1902.69	2092.96	2283.23	Danish Energy Agency (Ramboll) (2012)
Installation	Foundation			Pump out water		market for diesel	diesel	Europe without Switzerland	kilogram	218.226	218.226	218.226	218.226	218.226	218.226	218.226	218.226	218.226	218.226	218.226	327.339	436.452	545.565	654.678	763.791	872.904	982.017	1091.13	1200.24	1309.36	Danish Energy Agency (Ramboll) (2012)
Installation	Foundation		Installation	Tugboats for transport of foundation and ballast		market for diesel	diesel	Europe without Switzerland	kilogram	5327.55	5327.55	5327.55	5327.55	5327.55	5327.55	5327.55	5327.55	5327.55	5327.55	5327.55	7991.32	10655.1	13318.9	15982.6	18646.4	21310.2	23974	26637.7	29301.5	31965.3	Danish Energy Agency (Ramboll) (2012)
Installation	Foundation			Transport of jack-up		market for diesel	diesel	Europe without Switzerland	kilogram	4566.47	4566.47	4566.47	4566.47	4566.47	4566.47	4566.47	4566.47	4566.47	4566.47	4566.47	6849.7	9132.94	11416.2	13699.4	15982.6	18265.9	20549.1	22832.3	25115.6	27398.8	Danish Energy Agency (Ramboll) (2012)
Installation	Foundation			Construction of foundation		market for heavy fuel oil	heavy fuel oil	Europe without Switzerland	kilogram	200.532	200.532	200.532	200.532	200.532	200.532	200.532	200.532	200.532	200.532	200.532	300.798	401.064	501.33	601.596	701.862	802.128	902.394	1002.66	1102.93	1203.19	Danish Energy Agency (Ramboll) (2012)
Installation	Foundation	Installation of foundation type I (land-use transformation) (unit)	Gravel, unspecified, at mine/CH U (stone bed, 2m depth per base)			market for gravel, round	gravel, round	CH	kilogram	133518	125173	116828	108483	100138	91793.4	83448.5	75103.7	66758.8	58414	50069.1	45062.2	40055.3	35048.4	30041.5	25034.5	20027.6	15020.7	10013.8	5006.91	0	Danish Energy Agency (Ramboll) (2012)
Installation	Foundation		Gravel, unspecified, at mine/CH U (scour protection)			market for gravel, round	gravel, round	CH	kilogram	143558	134586	125614	116641	107669	98696.4	89724	80751.6	71779.2	62806.8	53834.4	48451	43067.5	37684.1	32300.6	26917.2	21533.8	16150.3	10766.9	5383.44	0	Danish Energy Agency (Ramboll) (2012)
Installation	Foundation		Occupation, water bodies, artificial						m2a(m2*year)	2867.02	2687.83	2508.64	2329.45	2150.26	1971.07	1791.89	1612.7	1433.51	1254.32	1075.13	967.618	860.105	752.592	645.079	537.566	430.053	322.539	215.026	107.513	0	Danish Energy Agency (Ramboll) (2012)
Installation	Foundation		Transformation, from sea and ocean						m2	95.5672	89.5942	83.6213	77.6483	71.6754	65.7024	59.7295	53.7565	47.7836	41.8107	35.8377	32.2539	28.6702	25.0864	21.5026	17.9188	14.3351	10.7513	7.16754	3.58377	0	Danish Energy Agency (Ramboll) (2012)
Installation	Foundation		Transformation, to water bodies, artificial						m2	95.5672	89.5942	83.6213	77.6483	71.6754	65.7024	59.7295	53.7565	47.7836	41.8107	35.8377	32.2539	28.6702	25.0864	21.5026	17.9188	14.3351	10.7513	7.16754	3.58377	0	Danish Energy Agency (Ramboll) (2012)
Installation	Foundation	Installation of foundation type II (land-use transformation) (unit)	Gravel, unspecified, at mine/CH U (per base)			market for gravel, round	gravel, round	CH	kilogram	501882	506695	511507	516320	521133	525945	530758	535570	540383	545195	550008	543133	536258	529383	522508	515632	508757	501882	495007	488132	481.257	Danish Energy Agency (Ramboll) (2012)
Installation	Foundation		Occupation, water bodies, artificial						m2a(m2*year)	6380.38	6441.56	6502.75	6563.93	6625.11	6686.29	6747.47	6808.65	6869.84	6931.02	6992.2	6904.8	6817.4	6729.99	6642.59	6555.19	6467.78	6380.38	6292.98	6205.58	6118.17	Danish Energy Agency (Ramboll) (2012)
Installation	Foundation		Transformation, from sea and ocean						m2	212.678	214.718	216.757	218.796	220.836	222.875	224.914	226.954	228.993	231.033	233.072	230.159	227.245	224.332	221.418	218.505	215.592	212.678	209.765	206.851	203.938	Danish Energy Agency (Ramboll) (2012)
Installation	Foundation		Transformation, to water bodies, artificial						m2	212.678	214.718	216.757	218.796	220.836	222.875	224.914	226.954	228.993	231.033	233.072	230.159	227.245	224.332	221.418	218.505	215.592	212.678	209.765	206.851	203.938	Danish Energy Agency (Ramboll) (2012)
Installation	Foundation	Installation of foundation type III (land-use transformation) (unit)	Occupation, water bodies, artificial						m2a(m2*year)	3206.31	3160.5	3114.7	3068.9	3023.09	2977.29	2931.48	2885.68	2839.87	2794.07	2748.27	2473.44	2198.61	1923.79	1648.96	1374.13	1099.31	824.48	549.653	274.827	0	Danish Energy Agency (Ramboll) (2012)
Installation	Foundation		Transformation, from sea and ocean						m2	106.877	105.351	103.824	102.297	100.77	99.2433	97.7165	96.1897	94.6628	93.136	91.6092	82.4483	73.2874	64.1264	54.9655	45.8046	36.6437	27.4828	18.3218	9.16092	0	Danish Energy Agency (Ramboll) (2012)
Installation	Foundation		Transformation, to water bodies, artificial						m2	106.877	105.351	103.824	102.297	100.77	99.2433	97.7165	96.1897	94.6628	93.136	91.6092	82.4483	73.2874	64.1264	54.9655	45.8046	36.6437	27.4828	18.3218	9.16092	0	Danish Energy Agency (Ramboll) (2012)
Installation	Foundation	Installation of foundation type V (land-use transformation) (unit)	Concrete, normal, at plant (suction caission)			market group for concrete, normal	concrete, normal	GLO	cubic meter	0.0103884	0.0103884	0.0103884	0.0103884	0.0103884	0.0103884	0.0103884	0.0103884	0.0103884	0.0103884	0.0103884	0.0155826	0.0207768	0.025971	0.0311652	0.0363594	0.0415536	0.0467478	0.051942	0.0571362	150	Danish Energy Agency (Ramboll) (2012)
Installation	Foundation		Occupation, water bodies, artificial						m2a(m2*year)	32.595	32.595	32.595	32.595	32.595	32.595	32.595	32.595	32.595	32.595	32.595	48.8925	65.19	81.4875	97.785	114.082	130.38	146.678	162.975	179.273	195.57	Danish Energy Agency (Ramboll) (2012)
Installation	Foundation		Transformation, from sea and ocean						m2	1.0865	1.0865	1.0865	1.0865	1.0865	1.0865	1.0865	1.0865	1.0865	1.0865	1.0865	1.62975	2.173	2.71625	3.2595	3.80275	4.346	4.88925	5.4325	5.97575	6.519	Danish Energy Agency (Ramboll) (2012)
Installation	Foundation		Transformation, to water bodies, artificial						m2	1.0865	1.0865	1.0865	1.0865	1.0865	1.0865	1.0865	1.0865	1.0865	1.0865	1.0865	1.62975	2.173	2.71625	3.2595	3.80275	4.346	4.88925	5.4325	5.97575	6.519	Danish Energy Agency (Ramboll) (2012)
Installation	Transmission	Transformer substation installation	Transport of jack-up	Diesel, Tugboat		market for diesel	diesel	Europe without Switzerland	kilogram	25766.7	25766.7	25766.7	25766.7	25766.7	25766.7	25766.7	25766.7	25766.7	25766.7	25766.7	25766.7	25766.7	25766.7	25766.7	25766.7	25766.7	25766.7	25766.7	25766.7	25766.7	Tsai et al. 2016
Installation	Transmission		Assembly of transformer substation	Heavy fuel oil, Jack-up vessel		market for heavy fuel oil	heavy fuel oil	Europe without Switzerland	kilogram	4010.64	4010.64	4010.64	4010.64	4010.64	4010.64	4010.64	4010.64	4010.64	4010.64	4010.64	4010.64	4010.64	4010.64	4010.64	4010.64	4010.64	4010.64	4010.64	4010.64	4010.64	Tsai et al. 2016
Installation	Transmission	Route clearance	Pre-sweep route	Dredging	HFO, vessel	market for heavy fuel oil	heavy fuel oil	Europe without Switzerland	kilogram	92613.1	95485.1	98353.6	101219	104082	106942	109801	112658	115513	118367	121220	124072	126923	129774	132624	135474	138323	141172	144021	146870	149718	Van Oord ACZ B.V. 2012
Installation	Transmission		Route clearance	Anchor Handler	HFO, vessel	market for heavy fuel oil	heavy fuel oil	Europe without Switzerland	kilogram	20665.6	21053.3	21440.6	21827.4	22213.9	22600	22985.9	23371.6	23757.1	24142.4	24527.5	24912.6	25297.5	25682.3	26067.1	26451.8	26836.5	27221.1	27605.7	27990.2	28374.8	Van Oord ACZ B.V. 2012
Installation	Transmission	In-field operation	Tie-in and installation	Cable laying	HFO, vessel with plough	market for heavy fuel oil	heavy fuel oil	Europe without Switzerland	kilogram	692771	709225	725658	742074	758475	774863	791239	807606	823964	840315	856660	873000	889335	905666	921995	938321	954644	970967	987286	1.00361e+06	1.01993e+06	Van Oord ACZ B.V. 2012
Installation	Transmission			Support	Diesel, vessel	market for diesel	diesel	Europe without Switzerland	kilogram	209570	215951	222324	228691	235051	241406	247757	254105	260448	266790	273128	279465	285800	292134	298466	304797	311128	317458	323786	330116	336444	Van Oord ACZ B.V. 2012
Installation	Transmission			Burial assistance	Diesel, vessel	market for diesel	diesel	Europe without Switzerland	kilogram	184799	191180	197553	203919	210279	216635	222986	229333	235677	242018	248357	254694	261028	267362	273694	280026	286356	292686	299015	305344	311673	Van Oord ACZ B.V. 2012
Installation	Transmission		Scour protection	Transportation of rock	HFO, vessel	market for heavy fuel oil	heavy fuel oil	Europe without Switzerland	kilogram	443.607	458.924	474.223	489.505	504.773	520.029	535.275	550.511	565.74	580.962	596.177	611.389	626.596	641.799	657	672.198	687.394	702.59	717.782	732.974	748.167	Van Oord ACZ B.V. 2012
Installation	Transmission			Rock placement	HFO, vessel	market for heavy fuel oil	heavy fuel oil	Europe without Switzerland	kilogram	6931.36	7170.69	7409.73	7648.52	7887.08	8125.46	8363.67	8601.74	8839.68	9077.53	9315.27	9552.95	9790.56	10028.1	10265.6	10503.1	10740.5	10978	11215.3	11452.7	11690.1	Van Oord ACZ B.V. 2012
Installation	Transmission	Shore connection	Installation	Cable laying	HFO, vessel with plough	market for heavy fuel oil	heavy fuel oil	Europe without Switzerland	kilogram	70087.7	72507.8	74924.9	77339.4	79751.7	82162.1	84570.8	86978.1	89384.1	91789.1	94193.1	96596.4	98999	101401	103803	106204	108605	111006	113406	115806	118207	Van Oord ACZ B.V. 2012
Installation	Transmission		Scour protection	Transportation of rock	HFO, vessel	market for heavy fuel oil	heavy fuel oil	Europe without Switzerland	kilogram	443.607	458.924	474.223	489.505	504.773	520.029	535.275	550.511	565.74	580.962	596.177	611.389	626.596	641.799	657	672.198	687.394	702.59	717.782	732.974	748.167	Van Oord ACZ B.V. 2012
Installation	Transmission			Rock placement	HFO, vessel	market for heavy fuel oil	heavy fuel oil	Europe without Switzerland	kilogram	6931.36	7170.69	7409.73	7648.52	7887.08	8125.46	8363.67	8601.74	8839.68	9077.53	9315.27	9552.95	9790.56	10028.1	10265.6	10503.1	10740.5	10978	11215.3	11452.7	11690.1	Van Oord ACZ B.V. 2012
Installation	Transmission	Shore landing	Installation	Cable laying	HFO, vessel with plough	market for heavy fuel oil	heavy fuel oil	Europe without Switzerland	kilogram	272007	272007	272007	272007	272007	272007	272007	272007	272007	272007	272007	272007	272007	272007	272007	272007	272007	272007	272007	272007	272007	Van Oord ACZ B.V. 2012
Installation	Transmission			Support	Diesel, vessel	market for diesel	diesel	Europe without Switzerland	kilogram	262735	262735	262735	262735	262735	262735	262735	262735	262735	262735	262735	262735	262735	262735	262735	262735	262735	262735	262735	262735	262735	Van Oord ACZ B.V. 2012
Installation	Transmission		Shore spread	Cable yarder with sled winch	Diesel, winch	market for diesel	diesel	Europe without Switzerland	kilogram	464.493	464.493	464.493	464.493	464.493	464.493	464.493	464.493	464.493	464.493	464.493	464.493	464.493	464.493	464.493	464.493	464.493	464.493	464.493	464.493	464.493	Van Oord ACZ B.V. 2024
O&M	Turbine	Preventative maintenance	Regular inspection of turbines	Diesel, Vessel		market for diesel	diesel	Europe without Switzerland	kilogram	630000	637875	645750	653625	661500	669375	677250	685125	693000	700875	708750	716625	724500	732375	740250	748125	756000	763875	771750	779625	787500	Tsai et al, 2016
O&M	Turbine		Regular inspection of cables	Diesel, Vessel		market for diesel	diesel	Europe without Switzerland	kilogram	2016000	2041200	2066400	2091600	2116800	2142000	2167200	2192400	2217600	2242800	2268000	2293200	2318400	2343600	2368800	2394000	2419200	2444400	2469600	2494800	2520000	Tsai et al, 2016
O&M	Turbine		Regular inspection of substations	Diesel, Vessel		market for diesel	diesel	Europe without Switzerland	kilogram	1890000	1913625	1937250	1960875	1984500	2008125	2031750	2055375	2079000	2102625	2126250	2149875	2173500	2197125	2220750	2244375	2268000	2291625	2315250	2338875	2362500	Tsai et al, 2016
O&M	Turbine	Corrective maintenance	Irregular inspection and repair	Diesel, Vessel		market for diesel	diesel	Europe without Switzerland	kilogram	5040	5103	5166	5229	5292	5355	5418	5481	5544	5607	5670	5733	5796	5859	5922	5985	6048	6111	6174	6237	6300	Tsai et al, 2016
O&M	Turbine			Helicopter		market for transport, helicopter	transport, helicopter [hour]	GLO	h	16	16.2	16.4	16.6	16.8	17	17.2	17.4	17.6	17.8	18	18.2	18.4	18.6	18.8	19	19.2	19.4	19.6	19.8	20	Arvesen et al, 2013
O&M	Turbine	Corrective maintenance	Replacement of nacelle	HFO, 50% Vessel and 50% Jack-up vessel		market for heavy fuel oil	heavy fuel oil	Europe without Switzerland	kilogram	259200	262440	265680	268920	272160	275400	278640	281880	285120	288360	291600	294840	298080	301320	304560	307800	311040	314280	317520	320760	324000	Tsai et al, 2016
O&M	Turbine		Replacement of blades2	HFO, 50% Vessel and 50% Jack-up vessel		market for heavy fuel oil	heavy fuel oil	Europe without Switzerland	kilogram	259200	262440	265680	268920	272160	275400	278640	281880	285120	288360	291600	294840	298080	301320	304560	307800	311040	314280	317520	320760	324000	Tsai et al, 2016
O&M	Turbine		Replacement of small components	HFO, 50% Vessel and 50% Jack-up vessel		market for heavy fuel oil	heavy fuel oil	Europe without Switzerland	kilogram	5184	5248.8	5313.6	5378.4	5443.2	5508	5572.8	5637.6	5702.4	5767.2	5832	5896.8	5961.6	6026.4	6091.2	6156	6220.8	6285.6	6350.4	6415.2	6480	Tsai et al, 2016
O&M	Turbine	Material use and processing of nacelle				market for cast iron	cast iron	GLO	kilogram	37370.9	39246.5	40693.3	42003.1	43033.5	44323.1	36520.8	50907.5	49945.2	50513.1	59933.9	13516.1	14148.8	14780.2	15412.8	16049.3	13555	14324.8	15101.6	15889.1	16692.3	Li et al, submitted to journal
O&M	Turbine					market for section bar rolling, steel	section bar rolling, steel	GLO	kilogram	37370.9	39246.5	40693.3	42003.1	43033.5	44323.1	36520.8	50907.5	49945.2	50513.1	59933.9	13516.1	14148.8	14780.2	15412.8	16049.3	13555	14324.8	15101.6	15889.1	16692.3
O&M	Turbine					steel production, chromium steel 18/8, hot rolled	steel, chromium steel 18/8, hot rolled	RER	kilogram	36149.5	37432.6	38258.8	38913.6	39307.5	39906.9	32417	44555.8	43111.3	43010	50350.8	11182.2	11531	11869.4	12200.5	12527.1	10436.4	10883.2	11325.9	11768	12213.7	Li et al, submitted to journal
O&M	Turbine					market for sheet rolling, chromium steel	sheet rolling, chromium steel	GLO	kilogram	36149.5	37432.6	38258.8	38913.6	39307.5	39906.9	32417	44555.8	43111.3	43010	50350.8	11182.2	11531	11869.4	12200.5	12527.1	10436.4	10883.2	11325.9	11768	12213.7
O&M	Turbine					market for steel, low-alloyed	steel, low-alloyed	GLO	kilogram	15899.9	16271.2	16434.9	16517.6	16482.9	16529.2	13260.3	17997.1	17193.4	16934.6	19571.3	4275.81	4336.9	4390.65	4438.57	4482.06	3672.44	3766.8	3856.12	3941.91	4025.86	Li et al, submitted to journal
O&M	Turbine					market for sheet rolling, steel	sheet rolling, steel	GLO	kilogram	15899.9	16271.2	16434.9	16517.6	16482.9	16529.2	13260.3	17997.1	17193.4	16934.6	19571.3	4275.81	4336.9	4390.65	4438.57	4482.06	3672.44	3766.8	3856.12	3941.91	4025.86
O&M	Turbine					market for copper	copper	GLO	kilogram	2477.21	2643.79	2784.28	2918.16	3034.63	3171.76	2651.22	3747.81	3727.61	3820.55	4592.21	992.787	995.306	994.777	991.551	985.954	794.418	800.136	803.146	803.772	802.356	Li et al, submitted to journal
O&M	Turbine					market for wire drawing, copper	wire drawing, copper	GLO	kilogram	2477.21	2643.79	2784.28	2918.16	3034.63	3171.76	2651.22	3747.81	3727.61	3820.55	4592.21	992.787	995.306	994.777	991.551	985.954	794.418	800.136	803.146	803.772	802.356
O&M	Turbine					market for aluminium, wrought alloy	aluminium, wrought alloy	GLO	kilogram	1006.09	1040.93	1063.2	1080.85	1091.13	1107.25	899.047	1235.21	1194.74	1191.55	1394.53	309.463	318.881	328.02	336.962	345.788	287.935	300.133	312.227	324.315	336.515	Li et al, submitted to journal
O&M	Turbine					market for sheet rolling, aluminium	sheet rolling, aluminium	GLO	kilogram	1006.09	1040.93	1063.2	1080.85	1091.13	1107.25	899.047	1235.21	1194.74	1191.55	1394.53	309.463	318.881	328.02	336.962	345.788	287.935	300.133	312.227	324.315	336.515
O&M	Turbine					market for neodymium oxide	neodymium oxide	GLO	kilogram	38.8243	42.5682	45.6929	48.4482	50.6312	52.8548	44.7305	63.7562	63.7047	65.3792	78.4563	20.4412	24.0093	27.5415	31.0193	34.4284	30.6615	33.8623	37.0234	40.1361	43.1974	Li et al, submitted to journal
O&M	Turbine					market for dysprosium oxide	dysprosium oxide	GLO	kilogram	3.79551	4.20172	4.54639	4.85325	5.1014	5.35221	4.54944	6.50964	6.52676	6.71894	8.08519	2.04607	2.35257	2.65515	2.95234	3.24302	2.86358	3.13987	3.41205	3.67946	3.94197	Li et al, submitted to journal
O&M	Turbine					market for praseodymium oxide	praseodymium oxide	GLO	kilogram	6.98259	7.74475	8.3836	8.94223	9.38191	10.1572	8.66601	12.4404	12.5092	12.9105	15.5715	4.02718	4.70515	5.37587	6.0359	6.68258	5.93927	6.54811	7.14905	7.74049	8.32193	Li et al, submitted to journal
O&M	Turbine					market for terbium oxide	terbium oxide	GLO	kilogram	2.46274	2.71385	2.93117	3.13052	3.29857	3.27005	2.76924	3.93416	3.91909	4.0108	4.80037	1.1972	1.36147	1.52346	1.68243	1.83782	1.61535	1.76441	1.91115	2.05525	2.18998	Li et al, submitted to journal
O&M	Turbine					market for yttrium oxide	yttrium oxide	GLO	kilogram	0	0	0	0	0	0	0	0	0	0	0	0	0	0	0	0	0	0	0	0	0	Li et al, submitted to journal
O&M	Turbine					market for electronics, for control units	electronics, for control units	GLO	kilogram	347.773	355.591	358.548	359.438	358.017	358.131	286.579	387.949	369.65	363.107	418.491	91.2908	92.4503	93.444	94.3032	95.0576	77.7411	79.5814	81.299	82.9253	84.4948	Li et al, submitted to journal
O&M	Turbine					market for boron carbide	boron carbide	GLO	kilogram	1.21688	1.36576	1.50295	1.63606	1.75773	1.88889	1.61657	2.33116	2.35749	2.44967	2.9774	0.810801	0.986582	1.16627	1.34913	1.53457	1.39848	1.57875	1.76315	1.95139	2.14345	Li et al, submitted to journal
O&M	Turbine	Material use and processing of rotor				market for cast iron	cast iron	GLO	kilogram	37740.6	38997.4	39900.3	40730.2	41144.8	41841.2	34018.4	46763.1	45219.7	45053.4	52635.6	11661.8	11986.3	12287.2	12566.9	12828.3	10616.5	10989	11342.7	11680.5	12006.3	Li et al, submitted to journal
O&M	Turbine					market for section bar rolling, steel	section bar rolling, steel	GLO	kilogram	37740.6	38997.4	39900.3	40730.2	41144.8	41841.2	34018.4	46763.1	45219.7	45053.4	52635.6	11661.8	11986.3	12287.2	12566.9	12828.3	10616.5	10989	11342.7	11680.5	12006.3
O&M	Turbine					steel production, chromium steel 18/8, hot rolled	steel, chromium steel 18/8, hot rolled	RER	kilogram	13750.5	14208.3	14537.3	14839.7	14990.7	15244.5	12394.3	17037.7	16475.4	16414.8	19177.3	4248.89	4367.11	4476.72	4578.65	4673.86	3868.02	4003.76	4132.6	4255.68	4374.38	Li et al, submitted to journal
O&M	Turbine					market for sheet rolling, chromium steel	sheet rolling, chromium steel	GLO	kilogram	13750.5	14208.3	14537.3	14839.7	14990.7	15244.5	12394.3	17037.7	16475.4	16414.8	19177.3	4248.89	4367.11	4476.72	4578.65	4673.86	3868.02	4003.76	4132.6	4255.68	4374.38
O&M	Turbine					market for steel, low-alloyed	steel, low-alloyed	GLO	kilogram	14335.6	14813	15155.9	15471.2	15628.6	15893.2	12921.7	17762.7	17176.5	17113.3	19993.4	4429.69	4552.95	4667.22	4773.49	4872.75	4032.62	4174.13	4308.45	4436.78	4560.52	Li et al, submitted to journal
O&M	Turbine					market for sheet rolling, steel	sheet rolling, steel	GLO	kilogram	14335.6	14813	15155.9	15471.2	15628.6	15893.2	12921.7	17762.7	17176.5	17113.3	19993.4	4429.69	4552.95	4667.22	4773.49	4872.75	4032.62	4174.13	4308.45	4436.78	4560.52
O&M	Turbine					market for glass fibre reinforced plastic, polyamide, injection moulded	glass fibre reinforced plastic, polyamide, injection moulded	GLO	kilogram	52270.2	53270.7	53743.5	54081.3	53840.1	53942.6	43196.6	58467.5	55651.4	54559.5	62700	13433.1	13331	13173.3	12965	12710.8	10081.6	9978.08	9822.59	9619.61	9373.6	Li et al, submitted to journal
O&M	Turbine					market for carbon fibre reinforced plastic, injection moulded	carbon fibre reinforced plastic, injection moulded	GLO	kilogram	2470.76	3369.23	4286.19	5235.7	6162.13	7158.48	6548.74	10008.5	10655.8	11595.2	14695.3	3761.7	4391.14	5044.36	5719.83	6416.49	5792.87	6500.55	7235.39	7997.43	8787.75	Li et al, submitted to journal
O&M	Turbine					market for fibre, kenaf	fibre, kenaf	GLO	kilogram	0	0	0	0	0	0	0	0	0	0	0	0	0	0	0	0	0	0	0	0	0	Li et al, submitted to journal
O&M	Turbine					market for epoxy resin, liquid	epoxy resin, liquid	RER	kilogram	25421.3	26191.7	26719.8	27195.3	27390.6	27770.9	22510.7	30850.3	29740.8	29540.1	34404.3	7575.35	7737.15	7880.65	8007.77	8120.37	6675.25	6862.42	7034.19	7192.69	7340.36	Li et al, submitted to journal
O&M	Turbine					silicone product production	silicone product	RER	kilogram	26655.5	27434.4	27877.3	28186.7	28271.2	28488.2	22951.4	31263.3	29957	29576	34240.1	7534.72	7691.99	7831.9	7956.41	8067.47	6631.97	6819.03	6991.81	7152.49	7303.59	Li et al, submitted to journal
O&M	Turbine					market for copper	copper	GLO	kilogram	146.282	151.153	154.652	157.869	159.476	162.175	131.854	181.252	175.27	174.626	204.014	45.2009	46.4586	47.6247	48.7091	49.722	41.1492	42.5932	43.9638	45.2732	46.536	Li et al, submitted to journal
O&M	Turbine					market for wire drawing, copper	wire drawing, copper	GLO	kilogram	146.282	151.153	154.652	157.869	159.476	162.175	131.854	181.252	175.27	174.626	204.014	45.2009	46.4586	47.6247	48.7091	49.722	41.1492	42.5932	43.9638	45.2732	46.536
O&M	Turbine					market for aluminium, wrought alloy	aluminium, wrought alloy	GLO	kilogram	146.282	151.153	154.652	157.869	159.476	162.175	131.854	181.252	175.27	174.626	204.014	45.2009	46.4586	47.6247	48.7091	49.722	41.1492	42.5932	43.9638	45.2732	46.536	Li et al, submitted to journal
O&M	Turbine					market for sheet rolling, aluminium	sheet rolling, aluminium	GLO	kilogram	146.282	151.153	154.652	157.869	159.476	162.175	131.854	181.252	175.27	174.626	204.014	45.2009	46.4586	47.6247	48.7091	49.722	41.1492	42.5932	43.9638	45.2732	46.536
Decommission	Turbine	Transport of jack-up	Diesel, Tugboat			market for diesel	diesel	Europe without Switzerland	kilogram	12883.4	12883.4	12883.4	12883.4	12883.4	12883.4	12883.4	12883.4	12883.4	12883.4	12883.4	12883.4	12883.4	12883.4	12883.4	12883.4	12883.4	12883.4	12883.4	12883.4	12883.4	Birkeland, 2011
Decommission	Turbine	Assembly of wind turbine	HFO, Jack-up vessel			market for heavy fuel oil	heavy fuel oil	Europe without Switzerland	kilogram	2005.32	2005.32	2005.32	2005.32	2005.32	2005.32	2005.32	2005.32	2005.32	2005.32	2005.32	2005.32	2005.32	2005.32	2005.32	2005.32	2005.32	2005.32	2005.32	2005.32	2005.32	Birkeland, 2011
Decommission	Foundation	Transport of installation foundation	lorry 40 metric ton			market for transport, freight, lorry >32 metric ton, EURO6	transport, freight, lorry >32 metric ton, EURO6	RER	tkm	24338.4	17789	16958.4	14682.9	20911	15866.5	18645	25549.8	18653	20171.3	20549.4	15573.6	16684.7	17921.2	19287	20787.4	13096.1	14501.9	16025.4	17676.8	19468.8	Arvesen et al. 2013
Decommission	Turbine	Transport of installation turbines	lorry 40 metric ton			market for transport, freight, lorry >32 metric ton, EURO6	transport, freight, lorry >32 metric ton, EURO7	RER	tkm	45819.7	33944.7	32844.6	28848	41636	32028.6	38152.6	52991.3	39207.8	42965.4	44350.5	33854.9	36528.2	39511.5	42820.3	46474.5	29485.1	32881.9	36598.3	40666	45124.8	Arvesen et al. 2013
Decommission	Transmission	Transport of installation transformer substation	lorry 40 metric ton			market for transport, freight, lorry >32 metric ton, EURO6	transport, freight, lorry >32 metric ton, EURO8	RER	tkm	2.6218e+06	1.96282e+06	1.91023e+06	1.70681e+06	2.35945e+06	1.81547e+06	2.22739e+06	2.97513e+06	2.22102e+06	2.4122e+06	2.45444e+06	1.88318e+06	2.03106e+06	2.18533e+06	2.34555e+06	2.51129e+06	1.59833e+06	1.78267e+06	1.97825e+06	2.18488e+06	2.40245e+06	Arvesen et al. 2013
Decommission	Transmission	Transport of installation transformers	lorry 40 metric ton			market for transport, freight, lorry >32 metric ton, EURO6	transport, freight, lorry >32 metric ton, EURO9	RER	tkm	47168.4	45591.2	44116.2	42733.5	41435	40213	39061	37973.2	36944.3	35969.7	35045.2	34167.1	33331.9	32536.5	31778.2	31054.4	30362.9	29701.5	29068.4	28461.7	27879.7	Arvesen et al. 2013
Decommission	Transmission	Transport of installation cables	lorry 40 metric ton			market for transport, freight, lorry >32 metric ton, EURO6	transport, freight, lorry >32 metric ton, EURO10	RER	tkm	352561	364735	376894	389040	401174	413299	425415	437525	449628	461726	473819	485908	497994	510077	522158	534237	546314	558391	570465	582539	594614	Arvesen et al. 2013
Decommission	Turbine	Transport of decommission turbines	lorry 40 metric ton			market for transport, freight, lorry >32 metric ton, EURO6	transport, freight, lorry >32 metric ton, EURO11	RER	tkm	24338.4	17789	16958.4	14682.9	20911	15866.5	18645	25549.8	18653	20171.3	20549.4	15573.6	16684.7	17921.2	19287	20787.4	13096.1	14501.9	16025.4	17676.8	19468.8	Arvesen et al. 2013
EoL	Turbine	EoL Material use and processing of nacelle (unit)				market for cast iron	cast iron	GLO	kilogram	-71752.2	-81865.3	-91470.6	-101050	-110166	-120142	-104365	-152793	-156919	-165638	-204574	-166542	-179530	-192849	-206519	-220568	-190855	-206419	-222493	-239126	-256393	Li et al. submitted to journal
EoL	Turbine					steel production, chromium steel 18/8, hot rolled	steel, chromium steel 18/8, hot rolled	RER	kilogram	-65069	-73201.6	-80623.4	-87766.7	-94338.1	-101411	-86847.4	-125371	-126982	-132219	-161123	-129173	-137168	-145190	-153259	-161401	-137760	-147024	-156437	-166036	-175877	Li et al. submitted to journal
EoL	Turbine					market for steel, low-alloyed	steel, low-alloyed	GLO	kilogram	-30209.9	-33587	-36557.6	-39323.8	-41756.7	-44337.2	-37499	-53453.6	-53455.8	-54951.7	-66107.6	-52136.6	-54456.3	-56691.4	-58853.5	-60956	-51169.3	-53713.9	-56220.7	-58706.7	-61193	Li et al. submitted to journal
EoL	Turbine					market for copper	copper	GLO	kilogram	-2625.85	-3044.6	-3455.22	-3875.88	-4288.94	-4746.44	-4182.76	-6210.17	-6465.71	-6916.49	-8653.76	-6753.57	-6972.34	-7165.82	-7334.94	-7480.8	-6175.27	-6365.46	-6532.69	-6678.29	-6803.98	Li et al. submitted to journal
EoL	Turbine					market for aluminium, wrought alloy	aluminium, wrought alloy	GLO	kilogram	-1911.56	-2148.69	-2364.97	-2573.19	-2764.2	-2970.04	-2542.42	-3668.72	-3714.55	-3866.51	-4710.42	-3773.41	-4004.04	-4235.34	-4467.97	-4702.72	-4011.89	-4279.83	-4552.14	-4830	-5115.02	Li et al. submitted to journal
EoL	Turbine					market for neodymium oxide	neodymium oxide	GLO	kilogram	-16.3062	-19.4237	-22.4675	-25.4966	-28.3535	-31.3398	-27.9618	-41.8593	-43.7825	-46.8967	-58.5807	-55.0968	-66.6415	-78.6088	-90.9194	-103.503	-94.4374	-106.74	-119.321	-132.133	-145.143	Li et al. submitted to journal
EoL	Turbine					market for dysprosium oxide	dysprosium oxide	GLO	kilogram	-1.59412	-1.91723	-2.23549	-2.5541	-2.85678	-3.17355	-2.84393	-4.27391	-4.48567	-4.81952	-6.03694	-5.51493	-6.52993	-7.57833	-8.6535	-9.74953	-8.81982	-9.89739	-10.9965	-12.1132	-13.245	Li et al. submitted to journal
EoL	Turbine					market for praseodymium oxide	praseodymium oxide	GLO	kilogram	-2.93269	-3.5339	-4.12228	-4.70598	-5.25387	-6.02262	-5.41726	-8.1678	-8.59722	-9.26078	-11.6267	-10.8548	-13.0599	-15.3438	-17.6916	-20.0899	-18.293	-20.6407	-23.0404	-25.4826	-27.9617	Li et al. submitted to journal
EoL	Turbine					market for terbium oxide	terbium oxide	GLO	kilogram	-1.03435	-1.23832	-1.44128	-1.64748	-1.8472	-1.93895	-1.7311	-2.58298	-2.69348	-2.87696	-3.58428	-3.22691	-3.77897	-4.34826	-4.93132	-5.52507	-4.97528	-5.56172	-6.15936	-6.76613	-7.35834	Li et al. submitted to journal
EoL	Turbine					market for yttrium oxide	yttrium oxide	GLO	kilogram	0	0	0	0	0	0	0	0	0	0	0	0	0	0	0	0	0	0	0	0	0	Li et al. submitted to journal
EoL	Turbine					market for electronics, for control units	electronics, for control units	GLO	kilogram	0	0	0	0	0	0	0	0	0	0	0	0	0	0	0	0	0	0	0	0	0	Li et al. submitted to journal
EoL	Turbine					market for boron carbide	boron carbide	GLO	kilogram	-0.0243376	-0.0296757	-0.0351911	-0.0409999	-0.0468728	-0.0533334	-0.0481213	-0.0728821	-0.0771541	-0.0836741	-0.105863	-0.104068	-0.1304	-0.158513	-0.188304	-0.219686	-0.20511	-0.236976	-0.27059	-0.305914	-0.342951	Li et al. submitted to journal
EoL	Turbine	EoL Material use and processing of rotor (unit)				market for cast iron	cast iron	GLO	kilogram	-36231	-40672.8	-44844.1	-48994.1	-52665.3	-56707.1	-48606.7	-70176.9	-71036	-73867.4	-89831.4	-71847.2	-76045.4	-80159.9	-84193.1	-88150.4	-74740.1	-79175.4	-83556.1	-87893.9	-92208.2	Li et al. submitted to journal
EoL	Turbine					steel production, chromium steel 18/8, hot rolled	steel, chromium steel 18/8, hot rolled	RER	kilogram	-12375.4	-13892.6	-15317.4	-16734.9	-17988.9	-19369.4	-16602.6	-23970.3	-24263.7	-25230.9	-30683.7	-24540.8	-25974.8	-27380.2	-28757.8	-30109.5	-25529	-27043.9	-28540.2	-30021.9	-31495.5	Li et al. submitted to journal
EoL	Turbine					market for steel, low-alloyed	steel, low-alloyed	GLO	kilogram	-13618.8	-15288.4	-16856.4	-18416.3	-19796.3	-21315.5	-18270.7	-26378.7	-26701.6	-27765.9	-33766.6	-27006.5	-28584.6	-30131.1	-31647.2	-33134.7	-28093.9	-29761.1	-31407.8	-33038.3	-34660	Li et al. submitted to journal
EoL	Turbine					market for glass fibre reinforced plastic, polyamide, injection moulded	glass fibre reinforced plastic, polyamide, injection moulded	GLO	kilogram	0	0	0	0	0	0	0	0	0	0	0	0	0	0	0	0	0	0	0	0	0	Li et al. submitted to journal
EoL	Turbine					market for carbon fibre reinforced plastic, injection moulded	carbon fibre reinforced plastic, injection moulded	GLO	kilogram	0	0	0	0	0	0	0	0	0	0	0	0	0	0	0	0	0	0	0	0	0	Li et al. submitted to journal
EoL	Turbine					market for fibre, kenaf	fibre, kenaf	GLO	kilogram	0	0	0	0	0	0	0	0	0	0	0	0	0	0	0	0	0	0	0	0	0	Li et al. submitted to journal
EoL	Turbine					market for epoxy resin, liquid	epoxy resin, liquid	RER	kilogram	0	0	0	0	0	0	0	0	0	0	0	0	0	0	0	0	0	0	0	0	0	Li et al. submitted to journal
EoL	Turbine					silicone product production	silicone product	RER	kilogram	0	0	0	0	0	0	0	0	0	0	0	0	0	0	0	0	0	0	0	0	0	Li et al. submitted to journal
EoL	Turbine					market for copper	copper	GLO	kilogram	-77.5292	-87.034	-95.96	-104.84	-112.696	-121.345	-104.011	-150.169	-152.007	-158.066	-192.226	-153.743	-162.726	-171.531	-180.161	-188.629	-159.933	-169.424	-178.798	-188.081	-197.312	Li et al. submitted to journal
EoL	Turbine					market for aluminium, wrought alloy	aluminium, wrought alloy	GLO	kilogram	-138.967	-156.004	-172.004	-187.921	-202.003	-217.505	-186.436	-269.17	-272.465	-283.325	-344.557	-275.577	-291.679	-307.461	-322.931	-338.109	-286.673	-303.685	-320.487	-337.125	-353.673	Li et al. submitted to journal
EoL	Turbine	EoL Material use and processing of tower (unit)				market for sheet rolling, steel	sheet rolling, steel	GLO	kilogram	-323979	-360068	-390777	-418041	-442094	-466474	-391821	-554358	-549897	-560357	-667808	-520108	-536035	-550161	-562598	-573469	-473345	-488121	-501421	-513384	-524186	Li et al. submitted to journal
EoL	Turbine					market group for concrete, normal	concrete, normal [m3]	GLO	m3	0	0	0	0	0	0	0	0	0	0	0	-10.151	-21.1069	-32.7815	-45.0949	-57.9742	-57.9435	-70.3489	-83.352	-96.9033	-110.97	Li et al. submitted to journal
EoL	Turbine					market for copper	copper	GLO	kilogram	-1675.3	-1861.92	-2020.71	-2161.69	-2286.08	-2412.14	-2026.11	-2866.59	-2843.52	-2897.61	-3453.24	-2658.56	-2707.54	-2745.02	-2771.82	-2788.8	-2271.15	-2309.76	-2338.92	-2359.5	-2372.5	Li et al. submitted to journal
EoL	Turbine					market for aluminium, wrought alloy	aluminium, in mixed metal scrap	Europe without Switzerland	kilogram	-3336.55	-3708.22	-4024.48	-4305.26	-4552.98	-4804.06	-4035.23	-5709.14	-5663.2	-5770.92	-6877.52	-5294.82	-5392.38	-5467.02	-5520.4	-5554.21	-4523.26	-4600.16	-4658.23	-4699.22	-4725.11	Li et al. submitted to journal
EoL	Turbine					market for electronics, for control units	electronics, for control units	GLO	kilogram	0	0	0	0	0	0	0	0	0	0	0	0	0	0	0	0	0	0	0	0	0	Li et al. submitted to journal
EoL	Turbine					market for neodymium oxide	neodymium oxide	GLO	kilogram	-14.6026	-15.8777	-16.8929	-17.7471	-18.3716	-18.9938	-15.9175	-22.4647	-22.2246	-22.5827	-26.8308	-21.0093	-21.7664	-22.4543	-23.076	-23.6352	-19.5996	-20.3023	-20.9458	-21.5346	-22.075	Li et al. submitted to journal
EoL	Turbine					market for dysprosium oxide	dysprosium oxide	GLO	kilogram	-2.43376	-2.64628	-2.81548	-2.95784	-3.06193	-3.16563	-2.65292	-3.74412	-3.7041	-3.76378	-4.47181	-3.50155	-3.62774	-3.74238	-3.846	-3.9392	-3.2666	-3.38372	-3.49096	-3.5891	-3.67917	Li et al. submitted to journal
EoL	Foundation	EoL Material use and processing of foundation (unit)				market for reinforcing steel	reinforcing steel	GLO	kilogram	3.09161e+06	2.41821e+06	2.4649e+06	2.27585e+06	3.44627e+06	2.77655e+06	3.45836e+06	5.01496e+06	3.86853e+06	4.41398e+06	4.73822e+06	3.74768e+06	4.18555e+06	4.68192e+06	5.24249e+06	5.87388e+06	3.8441e+06	4.41879e+06	5.06587e+06	5.79393e+06	6.61345e+06	Li et al. submitted to journal
EoL	Foundation					market group for concrete, normal	concrete, normal [m3]	GLO	m3	113.41	83.1395	79.0942	67.8911	95.1481	70.5564	80.3795	105.817	73.4458	74.5844	70.2932	51.5812	53.0835	54.2791	55.0296	55.1797	31.8528	31.7015	30.6972	28.6428	25.3136	Li et al. submitted to journal
EoL	Turbine	Waste treatment Material use and processing of nacelle (unit)		market for cast iron	cast iron	treatment of sludge, pig iron production, residual material landfill		Europe without Switzerland	kilogram	2989.68	3411.06	3811.28	4210.44	4590.24	5005.9	4348.53	6366.36	6538.28	6901.56	8523.93	6939.23	7480.42	8035.37	8604.96	9190.34	7952.27	8600.81	9270.53	9963.57	10683.1	Li et al. submitted to journal
EoL	Turbine			steel production, chromium steel 18/8, hot rolled	steel, chromium steel 18/8, hot rolled	treatment of scrap steel, municipal incineration		Europe without Switzerland	kilogram	7229.89	8133.51	8958.16	9751.85	10482	11267.8	9649.72	13930.1	14109.2	14691	17902.5	14352.5	15240.9	16132.2	17028.8	17933.5	15306.7	16336	17381.8	18448.5	19541.9	Li et al. submitted to journal
EoL	Turbine			market for steel, low-alloyed	steel, low-alloyed	treatment of scrap steel, municipal incineration		Europe without Switzerland	kilogram	1589.99	1767.74	1924.08	2069.68	2197.72	2333.54	1973.63	2813.35	2813.46	2892.19	3479.35	2744.03	2866.12	2983.76	3097.55	3208.21	2693.12	2827.05	2958.98	3089.82	3220.69	Li et al. submitted to journal
EoL	Turbine			market for copper	copper	treatment of scrap copper, municipal incineration		Europe without Switzerland	kilogram	2328.58	2699.93	3064.06	3437.1	3803.4	4209.11	3709.24	5507.13	5733.74	6133.49	7674.09	5989.01	6183.01	6354.59	6504.57	6633.92	5476.19	5644.84	5793.14	5922.26	6033.72	Li et al. submitted to journal
EoL	Turbine			market for aluminium, wrought alloy	aluminium, wrought alloy	treatment of scrap aluminium, municipal incineration		Europe without Switzerland	kilogram	100.609	113.089	124.472	135.431	145.484	156.318	133.812	193.091	195.502	203.5	247.917	198.6	210.739	222.913	235.156	247.512	211.152	225.254	239.586	254.21	269.212	Li et al. submitted to journal
EoL	Turbine			market for neodymium oxide	neodymium oxide	treatment of average incineration residue, residual material landfill		CH	kilogram	61.3424	73.0701	84.5208	95.9158	106.663	117.897	105.19	157.471	164.706	176.421	220.375	207.269	250.699	295.719	342.03	389.367	355.265	401.544	448.875	497.071	546.015	Li et al. submitted to journal
EoL	Turbine			market for dysprosium oxide	dysprosium oxide	treatment of average incineration residue, residual material landfill		CH	kilogram	5.99691	7.21243	8.40971	9.60827	10.7469	11.9386	10.6986	16.0781	16.8747	18.1306	22.7104	20.7467	24.565	28.5089	32.5536	36.6768	33.1793	37.233	41.3679	45.5688	49.8265	Li et al. submitted to journal
EoL	Turbine			market for praseodymium oxide	praseodymium oxide	treatment of average incineration residue, residual material landfill		CH	kilogram	11.0325	13.2942	15.5076	17.7035	19.7646	22.6565	20.3792	30.7265	32.3419	34.8382	43.7385	40.8347	49.1299	57.7218	66.5541	75.5764	68.8164	77.6484	86.6757	95.8632	105.189	Li et al. submitted to journal
EoL	Turbine			market for terbium oxide	terbium oxide	treatment of average incineration residue, residual material landfill		CH	kilogram	3.89113	4.65843	5.42196	6.19768	6.94899	7.29414	6.51223	9.71693	10.1326	10.8228	13.4837	12.1393	14.2161	16.3577	18.5512	20.7848	18.7165	20.9227	23.1709	25.4535	27.6814	Li et al. submitted to journal
EoL	Turbine			market for yttrium oxide	yttrium oxide	treatment of average incineration residue, residual material landfill		CH	kilogram	0	0	0	0	0	0	0	0	0	0	0	0	0	0	0	0	0	0	0	0	0	Li et al. submitted to journal
EoL	Turbine			market for electronics, for control units	electronics, for control units	treatment of waste plastic, consumer electronics, sanitary landfill, wet infiltration class (500mm)		GLO	kilogram	695.546	772.643	839.528	900.761	954.712	1011.19	853.073	1212.9	1209.76	1240.28	1487.97	1171.73	1221.95	1270.03	1316.23	1360.82	1140.2	1194.54	1247.69	1300	1351.92	Li et al. submitted to journal
EoL	Turbine			market for boron carbide	boron carbide	treatment of average incineration residue, residual material landfill		CH	kilogram	2.40943	2.93789	3.48392	4.05899	4.6404	5.28	4.76401	7.21533	7.63825	8.28373	10.4805	10.3027	12.9096	15.6928	18.6421	21.7489	20.3059	23.4606	26.7884	30.2855	33.9522	Li et al. submitted to journal
EoL	Turbine	Waste treatment Material use and processing of rotor (unit)		market for cast iron	cast iron	treatment of sludge, pig iron production, residual material landfill		Europe without Switzerland	kilogram	1509.63	1694.7	1868.5	2041.42	2194.39	2362.8	2025.28	2924.04	2959.83	3077.81	3742.97	2993.63	3168.56	3339.99	3508.05	3672.93	3114.17	3298.98	3481.5	3662.25	3842.01	Li et al. submitted to journal
EoL	Turbine			steel production, chromium steel 18/8, hot rolled	steel, chromium steel 18/8, hot rolled	treatment of scrap steel, municipal incineration		Europe without Switzerland	kilogram	1375.05	1543.62	1701.93	1859.43	1998.76	2152.16	1844.73	2663.37	2695.97	2803.43	3409.3	2726.76	2886.09	3042.24	3195.31	3345.5	2836.55	3004.88	3171.14	3335.77	3499.5	Li et al. submitted to journal
EoL	Turbine			market for steel, low-alloyed	steel, low-alloyed	treatment of scrap steel, municipal incineration		Europe without Switzerland	kilogram	716.78	804.654	887.177	969.279	1041.91	1121.87	961.615	1388.35	1405.35	1461.36	1777.19	1421.4	1504.45	1585.85	1665.64	1743.93	1478.63	1566.37	1653.04	1738.86	1824.21	Li et al. submitted to journal
EoL	Turbine			market for glass fibre reinforced plastic, polyamide, injection moulded	glass fibre reinforced plastic, polyamide, injection moulded	treatment of average incineration residue, residual material landfill		GLO	kilogram	52270.2	57874.4	62919.3	67764.6	71786.8	76154.2	64292.6	91397.4	91065.9	93180.3	111467	86207.9	88100.8	89521.8	90478.9	90982.3	73932	74887	75373.4	75402.2	74988.8	Li et al. submitted to journal
EoL	Turbine			market for carbon fibre reinforced plastic, injection moulded	carbon fibre reinforced plastic, injection moulded	treatment of average incineration residue, residual material landfill		CH	kilogram	2470.76	3660.39	5017.98	6560.39	8216.17	10106.1	9746.96	15645.4	17436.8	19803.1	26125	24141	29019.7	34279.9	39917.1	45928.6	42481.1	48787.6	55520.6	62687	70302	Li et al. submitted to journal
EoL	Turbine			market for fibre, kenaf	fibre, kenaf	treatment of average incineration residue, residual material landfill		CH	kilogram	0	0	0	0	0	0	0	0	0	0	0	0	0	0	0	0	0	0	0	0	0	Li et al. submitted to journal
EoL	Turbine			market for epoxy resin, liquid	epoxy resin, liquid	treatment of average incineration residue, residual material landfill		CH	kilogram	25421.3	28455.1	31281.7	34076	36520.8	39206	33504.3	48225.7	48666.8	50450.6	61163.2	48615.4	51132.4	53554.6	55884	58124.7	48951.9	51503.5	53976.7	56379	58722.9	Li et al. submitted to journal
EoL	Turbine			silicone product production	silicone product	treatment of average incineration residue, residual material landfill		CH	kilogram	26655.5	29805.3	32636.9	35318.3	37694.9	40218.6	34160.2	48871.4	49020.5	50511.9	60871.3	48354.7	50834.1	53223.2	55525.6	57746.1	48634.4	51177.9	53651.5	56064	58428.7	Li et al. submitted to journal
EoL	Turbine			market for copper	copper	treatment of scrap copper, municipal incineration		Europe without Switzerland	kilogram	68.7523	77.1811	85.0966	92.9716	99.9382	107.608	92.2366	133.168	134.799	140.171	170.465	136.338	144.305	152.112	159.766	167.275	141.828	150.244	158.557	166.788	174.975	Li et al. submitted to journal
EoL	Turbine			market for aluminium, wrought alloy	aluminium, wrought alloy	treatment of scrap aluminium, municipal incineration		Europe without Switzerland	kilogram	7.31408	8.21076	9.05283	9.8906	10.6317	11.4477	9.8124	14.1668	14.3403	14.9119	18.1346	14.504	15.3515	16.1821	16.9963	17.7952	15.088	15.9834	16.8678	17.7434	18.6144	Li et al. submitted to journal
EoL	Turbine	Waste treatment Material use and processing of tower (unit)		market for sheet rolling, steel	sheet rolling, steel	treatment of scrap steel, municipal incineration		Europe without Switzerland	kilogram	17051.5	18951	20567.2	22002.1	23268.1	24551.3	20622.2	29176.7	28941.9	29492.4	35147.8	27374.1	28212.4	28955.9	29610.4	30182.6	24912.9	25690.6	26390.6	27020.2	27588.7	Li et al. submitted to journal
EoL	Turbine			market group for concrete, normal	concrete, normal [m3]	treatment of waste concrete, inert material landfill		Europe without Switzerland	m3	0	0	0	0	0	0	0	0	0	0	0	10.151	21.1069	32.7815	45.0949	57.9742	57.9435	70.3489	83.352	96.9033	110.97	Li et al. submitted to journal
EoL	Turbine			market for copper	copper	treatment of scrap copper, municipal incineration		Europe without Switzerland	kilogram	1485.64	1651.13	1791.95	1916.97	2027.27	2139.07	1796.74	2542.07	2521.62	2569.58	3062.31	2357.59	2401.03	2434.26	2458.03	2473.09	2014.04	2048.28	2074.14	2092.39	2103.92	Li et al. submitted to journal
EoL	Turbine			market for aluminium, wrought alloy	aluminium, in mixed metal scrap	treatment of scrap aluminium, municipal incineration		Europe without Switzerland	kilogram	175.608	195.17	211.815	226.593	239.631	252.845	212.381	300.481	298.063	303.733	361.975	278.675	283.809	287.738	290.547	292.327	238.066	242.114	245.17	247.327	248.69	Li et al. submitted to journal
EoL	Turbine			market for electronics, for control units	electronics, for control units	treatment of waste plastic, consumer electronics, sanitary landfill, wet infiltration class (500mm)		GLO	kilogram	3512.16	3903.39	4236.3	4531.85	4792.61	5056.9	4247.62	6009.62	5961.27	6074.65	7239.5	6130.59	6834.55	7553.84	8285.8	9028.22	7941.32	8703.09	9477.84	10264.7	11064	Li et al. submitted to journal
EoL	Turbine			market for neodymium oxide	neodymium oxide	treatment of average incineration residue, residual material landfill		CH	kilogram	54.9335	59.7303	63.5494	66.7627	69.1122	71.4528	59.8802	84.5101	83.6069	84.9539	100.935	79.0349	81.8832	84.4709	86.8097	88.9134	73.7318	76.3755	78.796	81.0112	83.0441	Li et al. submitted to journal
EoL	Turbine			market for dysprosium oxide	dysprosium oxide	treatment of average incineration residue, residual material landfill		CH	kilogram	9.15559	9.95505	10.5916	11.1271	11.5187	11.9088	9.98003	14.085	13.9345	14.159	16.8225	13.1725	13.6472	14.0785	14.4683	14.8189	12.2886	12.7292	13.1327	13.5019	13.8407	Li et al. submitted to journal
EoL	Foundation	Waste treatment Material use and processing of foundation (unit)		market for reinforcing steel	reinforcing steel	treatment of waste reinforced concrete, recycling		Europe without Switzerland	kilogram	162716	127274	129731	119782	181383	146134	182019	263945	203607	232315	249380	197246	220292	246417	275920	309152	202321	232568	266625	304944	348076	Li et al. submitted to journal
EoL	Foundation			market group for concrete, normal	concrete, normal [m3]	treatment of waste reinforcement steel, recycling		CH	m3	20.0136	14.6717	13.9578	11.9808	16.7908	12.4511	14.1846	18.6736	12.961	13.162	12.4047	9.10257	9.36767	9.57867	9.7111	9.7376	5.62108	5.59438	5.41715	5.05461	4.46711	Li et al. submitted to journal

## Sheet: LCI_NT
Stage	Component	Supply chain				Endpoint_supplychain(ecoinvent)	referenceproduct	location	unit	2020	2021	2022	2023	2024	2025	2026	2027	2028	2029	2030	2031	2032	2033	2034	2035	2036	2037	2038	2039	2040	Ref
Manufacturing	Turbine	Material use and processing of nacelle (unit)				market for cast iron	cast iron	GLO	kilogram	74741.9	85276.4	95281.9	105261	114756	125148	108713	159159	163457	172539	213098	175347	190894	206923	223440	240461	209516	228036	247201	267055	287671	Li et al. submitted to journal
Manufacturing	Turbine					market for section bar rolling, steel	section bar rolling, steel	GLO	kilogram	74741.9	85276.4	95281.9	105261	114756	125148	108713	159159	163457	172539	213098	175347	190894	206923	223440	240461	209516	228036	247201	267055	287671
Manufacturing	Turbine					steel production, chromium steel 18/8, hot rolled	steel, chromium steel 18/8, hot rolled	RER	kilogram	72298.9	81335.1	89581.6	97518.5	104820	112678	96497.2	139301	141092	146910	179025	142839	150963	159047	167116	175203	148882	158211	167635	177198	186961	Li et al. submitted to journal
Manufacturing	Turbine					market for sheet rolling, chromium steel	sheet rolling, chromium steel	GLO	kilogram	72298.9	81335.1	89581.6	97518.5	104820	112678	96497.2	139301	141092	146910	179025	142839	150963	159047	167116	175203	148882	158211	167635	177198	186961
Manufacturing	Turbine					market for steel, low-alloyed	steel, low-alloyed	GLO	kilogram	31799.9	35354.8	38481.7	41393.5	43954.4	46670.7	39472.6	56266.9	56269.3	57843.9	69586.9	54386.3	56283.2	58043.2	59681.4	61213.9	50881	52880.7	54794.5	56641.2	58443.8	Li et al. submitted to journal
Manufacturing	Turbine					market for sheet rolling, steel	sheet rolling, steel	GLO	kilogram	31799.9	35354.8	38481.7	41393.5	43954.4	46670.7	39472.6	56266.9	56269.3	57843.9	69586.9	54386.3	56283.2	58043.2	59681.4	61213.9	50881	52880.7	54794.5	56641.2	58443.8
Manufacturing	Turbine					market for copper	copper	GLO	kilogram	4954.43	5744.53	6519.28	7312.97	8092.34	8955.55	7892	11717.3	12199.5	13050	16327.8	12740.1	13150	13511.8	13827.1	14098	11633.9	11988	12298.1	12566.8	12797.2	Li et al. submitted to journal
Manufacturing	Turbine					market for wire drawing, copper	wire drawing, copper	GLO	kilogram	4954.43	5744.53	6519.28	7312.97	8092.34	8955.55	7892	11717.3	12199.5	13050	16327.8	12740.1	13150	13511.8	13827.1	14098	11633.9	11988	12298.1	12566.8	12797.2
Manufacturing	Turbine					market for aluminium, wrought alloy	aluminium, wrought alloy	GLO	kilogram	2012.17	2261.78	2489.44	2708.62	2909.68	3126.36	2676.23	3861.81	3910.05	4070.01	4958.34	3969.33	4208.86	4448.49	4688.9	4930.9	4202.67	4479.03	4759.28	5044.61	5336.71	Li et al. submitted to journal
Manufacturing	Turbine					market for sheet rolling, aluminium	sheet rolling, aluminium	GLO	kilogram	2012.17	2261.78	2489.44	2708.62	2909.68	3126.36	2676.23	3861.81	3910.05	4070.01	4958.34	3969.33	4208.86	4448.49	4688.9	4930.9	4202.67	4479.03	4759.28	5044.61	5336.71
Manufacturing	Turbine					market for neodymium oxide	neodymium oxide	GLO	kilogram	77.6487	92.4938	106.988	121.412	135.017	149.237	133.151	199.33	208.488	223.318	278.956	304.75	405.164	510.225	619.164	731.278	686.943	794.989	906.244	1020.2	1136.5	Li et al. submitted to journal
Manufacturing	Turbine					market for dysprosium oxide	dysprosium oxide	GLO	kilogram	7.59103	9.12966	10.6452	12.1624	13.6037	15.1121	13.5425	20.352	21.3603	22.9501	28.7473	31.0746	41.0678	51.5195	62.3531	73.4993	68.9396	79.6879	90.7523	102.082	113.643	Li et al. submitted to journal
Manufacturing	Turbine					market for praseodymium oxide	praseodymium oxide	GLO	kilogram	13.9652	16.8281	19.6299	22.4094	25.0184	28.6791	25.7965	38.8943	40.9391	44.099	55.3652	60.6964	80.8528	101.945	123.817	146.33	137.525	159.216	181.553	204.435	227.789	Li et al. submitted to journal
Manufacturing	Turbine					market for terbium oxide	terbium oxide	GLO	kilogram	4.92548	5.89675	6.86324	7.84516	8.79619	9.23309	8.24332	12.2999	12.8261	13.6998	17.068	16.9731	21.3247	25.8581	30.5419	35.3477	32.6851	37.3524	42.1441	47.04	51.9551	Li et al. submitted to journal
Manufacturing	Turbine					market for yttrium oxide	yttrium oxide	GLO	kilogram	0	0	0	0	0	0	0	0	0	0	0	0.0375166	0.0777372	0.120291	0.164829	0.211029	0.209996	0.253779	0.299225	0.346092	0.394197	Li et al. submitted to journal
Manufacturing	Turbine					market for electronics, for control units	electronics, for control units	GLO	kilogram	695.546	772.643	839.528	900.761	954.712	1011.19	853.073	1212.9	1209.76	1240.28	1487.97	1140.7	1157.11	1168.8	1176.25	1179.92	958.425	972.653	983.351	990.983	996.059	Li et al. submitted to journal
Manufacturing	Turbine					market for boron carbide	boron carbide	GLO	kilogram	2.43376	2.96757	3.51911	4.09999	4.68728	5.33334	4.81213	7.28821	7.71541	8.36741	10.5863	12.2663	16.9498	21.9916	27.3717	33.0722	31.7329	37.4744	43.565	49.9957	56.7648	Li et al. submitted to journal
Manufacturing	Turbine	Material use and processing of rotor (unit)				market for cast iron	cast iron	GLO	kilogram	37740.6	42367.5	46712.6	51035.5	54859.7	59069.9	50632	73100.9	73995.8	76945.2	93574.3	74226.3	77906.9	81423.4	84779.5	87981.5	73926.8	77597.1	81126.8	84527.5	87817.4	Li et al. submitted to journal
Manufacturing	Turbine					market for section bar rolling, steel	section bar rolling, steel	GLO	kilogram	37740.6	42367.5	46712.6	51035.5	54859.7	59069.9	50632	73100.9	73995.8	76945.2	93574.3	74226.3	77906.9	81423.4	84779.5	87981.5	73926.8	77597.1	81126.8	84527.5	87817.4
Manufacturing	Turbine					steel production, chromium steel 18/8, hot rolled	steel, chromium steel 18/8, hot rolled	RER	kilogram	13750.5	15436.2	17019.3	18594.3	19987.6	21521.6	18447.3	26633.7	26959.7	28034.3	34093	27043.7	28384.7	29665.9	30888.7	32055.3	26934.6	28271.8	29557.8	30796.8	31995.5	Li et al. submitted to journal
Manufacturing	Turbine					market for sheet rolling, chromium steel	sheet rolling, chromium steel	GLO	kilogram	13750.5	15436.2	17019.3	18594.3	19987.6	21521.6	18447.3	26633.7	26959.7	28034.3	34093	27043.7	28384.7	29665.9	30888.7	32055.3	26934.6	28271.8	29557.8	30796.8	31995.5
Manufacturing	Turbine					market for steel, low-alloyed	steel, low-alloyed	GLO	kilogram	14335.6	16093.1	17743.5	19385.6	20838.2	22437.4	19232.3	27767	28106.9	29227.2	35543.7	28194.5	29592.5	30928.3	32203.1	33419.3	28080.7	29474.9	30815.6	32107.3	33357	Li et al. submitted to journal
Manufacturing	Turbine					market for sheet rolling, steel	sheet rolling, steel	GLO	kilogram	14335.6	16093.1	17743.5	19385.6	20838.2	22437.4	19232.3	27767	28106.9	29227.2	35543.7	28194.5	29592.5	30928.3	32203.1	33419.3	28080.7	29474.9	30815.6	32107.3	33357
Manufacturing	Turbine					market for glass fibre reinforced plastic, polyamide, injection moulded	glass fibre reinforced plastic, polyamide, injection moulded	GLO	kilogram	52270.2	57874.4	62919.3	67764.6	71786.8	76154.2	64292.6	91397.4	91065.9	93180.3	111467	83408.9	82148.1	80065.3	77173.1	73485.7	56045.2	52674.8	48454.3	43391.8	37494.4	Li et al. submitted to journal
Manufacturing	Turbine					market for carbon fibre reinforced plastic, injection moulded	carbon fibre reinforced plastic, injection moulded	GLO	kilogram	2470.76	3660.39	5017.98	6560.39	8216.17	10106.1	9746.96	15645.4	17436.8	19803.1	26125	25190.6	31252	37826.1	44906.8	52489.8	49188.6	57117.2	65615.2	74690.8	84362.4	Li et al. submitted to journal
Manufacturing	Turbine					market for fibre, kenaf	fibre, kenaf	GLO	kilogram	0	0	0	0	0	0	0	0	0	0	0	1058.43	2251.04	3576	5031.57	6616.36	6763.9	8399.59	10179.5	12104.8	14178.6	Li et al. submitted to journal
Manufacturing	Turbine					market for epoxy resin, liquid	epoxy resin, liquid	RER	kilogram	25421.3	28455.1	31281.7	34076	36520.8	39206	33504.3	48225.7	48666.8	50450.6	61163.2	48000.9	49825.6	51478.5	52962.9	54283.6	45025	46627.1	48066.9	49351.5	50491.4	Li et al. submitted to journal
Manufacturing	Turbine					silicone product production	silicone product	RER	kilogram	26655.5	29805.3	32636.9	35318.3	37694.9	40218.6	34160.2	48871.4	49020.5	50511.9	60871.3	48354.7	50834.1	53223.2	55525.6	57746.1	48634.4	51177.9	53651.5	56064	58428.7	Li et al. submitted to journal
Manufacturing	Turbine					market for copper	copper	GLO	kilogram	146.282	164.215	181.057	197.812	212.635	228.953	196.248	283.337	286.806	298.237	362.691	287.699	301.965	315.595	328.603	341.014	286.538	300.764	314.445	327.626	340.377	Li et al. submitted to journal
Manufacturing	Turbine					market for wire drawing, copper	wire drawing, copper	GLO	kilogram	146.282	164.215	181.057	197.812	212.635	228.953	196.248	283.337	286.806	298.237	362.691	287.699	301.965	315.595	328.603	341.014	286.538	300.764	314.445	327.626	340.377
Manufacturing	Turbine					market for aluminium, wrought alloy	aluminium, wrought alloy	GLO	kilogram	146.282	164.215	181.057	197.812	212.635	228.953	196.248	283.337	286.806	298.237	362.691	287.699	301.965	315.595	328.603	341.014	286.538	300.764	314.445	327.626	340.377	Li et al. submitted to journal
Manufacturing	Turbine					market for sheet rolling, aluminium	sheet rolling, aluminium	GLO	kilogram	146.282	164.215	181.057	197.812	212.635	228.953	196.248	283.337	286.806	298.237	362.691	287.699	301.965	315.595	328.603	341.014	286.538	300.764	314.445	327.626	340.377
Manufacturing	Turbine	Material use and processing of tower (unit)				market for sheet rolling, steel	sheet rolling, steel	GLO	kilogram	341030	379019	411344	440043	465363	491025	412443	583534	578839	589849	702955	542732	554372	563779	571110	576527	471148	480898	488813	495066	499854	Li et al. submitted to journal
Manufacturing	Turbine					market for steel, low-alloyed	steel, low-alloyed	GLO	kilogram	341030	379019	411344	440043	465363	491025	412443	583534	578839	589849	702955	542732	554372	563779	571110	576527	471148	480898	488813	495066	499854
Manufacturing	Turbine					market group for concrete, normal	concrete, normal [m3]	GLO	m3	0	0	0	0	0	0	0	0	0	0	0	40.6041	84.4275	131.126	180.38	231.897	231.774	281.396	333.408	387.613	443.881	Li et al. submitted to journal
Manufacturing	Turbine					market for copper	copper	GLO	kilogram	3160.94	3513.05	3812.67	4078.67	4313.35	4551.21	3822.85	5408.66	5365.14	5467.19	6515.55	4913.78	4895.71	4848.69	4775.08	4677.23	3700.85	3648.6	3572.48	3474.64	3357.31	Li et al. submitted to journal
Manufacturing	Turbine					market for wire drawing, copper	wire drawing, copper	GLO	kilogram	3160.94	3513.05	3812.67	4078.67	4313.35	4551.21	3822.85	5408.66	5365.14	5467.19	6515.55	4913.78	4895.71	4848.69	4775.08	4677.23	3700.85	3648.6	3572.48	3474.64	3357.31
Manufacturing	Turbine					market for aluminium, wrought alloy	aluminium, in mixed metal scrap	Europe without Switzerland	kilogram	3512.16	3903.39	4236.3	4531.85	4792.61	5056.9	4247.62	6009.62	5961.27	6074.65	7239.5	5459.75	5439.68	5387.44	5305.65	5196.92	4112.05	4054	3969.42	3860.72	3730.35	Li et al. submitted to journal
Manufacturing	Turbine					market for sheet rolling, aluminium	sheet rolling, aluminium	GLO	kilogram	3512.16	3903.39	4236.3	4531.85	4792.61	5056.9	4247.62	6009.62	5961.27	6074.65	7239.5	5459.75	5439.68	5387.44	5305.65	5196.92	4112.05	4054	3969.42	3860.72	3730.35
Manufacturing	Turbine					market for electronics, for control units	electronics, for control units	GLO	kilogram	3512.16	3903.39	4236.3	4531.85	4792.61	5056.9	4247.62	6009.62	5961.27	6074.65	7239.5	6573.95	7756.41	8985.6	10255.3	11560.3	10472	11775.6	13118.3	14497	15910.7	Li et al. submitted to journal
Manufacturing	Turbine					market for neodymium oxide	neodymium oxide	GLO	kilogram	69.5361	75.608	80.4423	84.5098	87.4838	90.4466	75.7977	106.975	105.831	107.537	127.766	100.044	103.65	106.925	109.886	112.549	93.3314	96.6778	99.7418	102.546	105.119	Li et al. submitted to journal
Manufacturing	Turbine					market for dysprosium oxide	dysprosium oxide	GLO	kilogram	11.5894	12.6013	13.4071	14.085	14.5806	15.0744	12.6329	17.8291	17.6386	17.9228	21.2943	16.674	17.2749	17.8209	18.3143	18.7581	15.5552	16.113	16.6236	17.091	17.5199	Li et al. submitted to journal
Manufacturing	Turbine	Misc components (for one turbine) (unit)				market for diesel, burned in building machine	diesel, burned in building machine [MJ]	GLO	MJ	616454	647196	677938	708681	739423	770165	800910	831649	862396	893134	923873	954620	985359	1.01611e+06	1.04684e+06	1.07758e+06	1.10833e+06	1.13907e+06	1.16982e+06	1.20056e+06	1.2313e+06	Vestas sustainability report, 2020
Manufacturing	Turbine					market group for electricity, medium voltage			KWh	1.31614e+06	1.38178e+06	1447413	1.51305e+06	1.57868e+06	1.64432e+06	1.70996e+06	1.77559e+06	1.84123e+06	1906861	1.97249e+06	2.03813e+06	2.10376e+06	2.16941e+06	2.23504e+06	2.30066e+06	2366309	2.43194e+06	2.49758e+06	2.56321e+06	2.62886e+06	Vestas sustainability report, 2020
Manufacturing	Turbine					heat and power co-generation, natural gas, 1MW electrical, lean burn	heat, district or industrial, natural gas [MJ]	Europe without Switzerland	MJ	129794	136266	142739	149212	155684	162157	168630	175102	181576	188048	194520	200994	207466	213940	220412	226884	233357	239829	246303	252775	259249	Vestas sustainability report, 2020
Manufacturing	Turbine					heat production, natural gas, at boiler atmospheric non-modulating <100kW	heat, central or small-scale, natural gas [MJ]	Europe without Switzerland	MJ	129794	136266	142739	149212	155684	162157	168630	175102	181576	188048	194520	200994	207466	213940	220412	226884	233357	239829	246303	252775	259249	Vestas sustainability report, 2020
Manufacturing	Turbine					heat production, natural gas, at industrial furnace >100kW	heat, district or industrial, natural gas [MJ]	Europe without Switzerland	MJ	481199	505196	529192	553189	577186	601184	625183	649177	673178	697172	721167	745168	769162	793163	817157	841152	865152	889147	913148	937142	961143	Vestas sustainability report, 2020
Manufacturing	Turbine					zinc coating, pieces, adjustment per micro-m	zinc coat, pieces, adjustment per micro-m [m2]	RER	m2	2.06953e+06	2.31407e+06	2.53392e+06	2.7421e+06	2.92662e+06	3.12256e+06	2.65219e+06	3.79436e+06	3.80594e+06	3.92173e+06	4.72604e+06	3.75425e+06	3.94674e+06	4.13224e+06	4.31099e+06	4.48339e+06	3.77596e+06	3.97344e+06	4.16549e+06	4.35279e+06	4.53639e+06	Li et al. submitted to journal
Manufacturing	Turbine					market for gravel, round	gravel	CH	kilogram	780.322	819.236	858.15	897.064	935.978	974.893	1013.81	1052.72	1091.64	1130.55	1169.46	1208.38	1247.29	1286.21	1325.12	1364.03	1402.95	1441.86	1480.78	1519.69	1558.61	Tsai et al. 2016
Manufacturing	Turbine					market for synthetic rubber	synthetic rubber	GLO	kilogram	164.648	172.859	181.07	189.281	197.491	205.702	213.914	222.124	230.336	238.546	246.756	254.968	263.178	271.39	279.6	287.81	296.022	304.232	312.445	320.655	328.867	Tsai et al. 2016
Manufacturing	Turbine					market for lubricating oil	lubricating oil	RER	kilogram	4.49986	4.72426	4.94867	5.17307	5.39747	5.62188	5.8463	6.07069	6.29512	6.5195	6.74389	6.96832	7.19271	7.41714	7.64153	7.86591	8.09035	8.31473	8.53916	8.76355	8.98798	Tsai et al. 2016
Manufacturing	Turbine					market for propylene glycol, liquid	propylene glycol, liquid	RER	kilogram	6.2946	6.6085	6.92241	7.23632	7.55022	7.86414	8.17807	8.49194	8.8059	9.11977	9.43364	9.7476	10.0615	10.3754	10.6893	11.0032	11.3171	11.631	11.945	12.2588	12.5728	Tsai et al. 2016
Manufacturing	Turbine					market for epoxy resin, liquid	epoxy resin, liquid	RER	kilogram	21.3548	22.4198	23.4847	24.5497	25.6146	26.6796	27.7446	28.8094	29.8745	30.9394	32.0042	33.0693	34.1342	35.1993	36.2641	37.329	38.3941	39.4589	40.524	41.5888	42.654	Tsai et al. 2016
Manufacturing	Turbine					market for polyvinylchloride, bulk polymerised	polyvinylchloride, bulk polymerised	GLO	kilogram	14.0718	14.7736	15.4753	16.1771	16.8788	17.5806	18.2824	18.9841	19.6859	20.3876	21.0893	21.7911	22.4928	23.1947	23.8963	24.598	25.2999	26.0015	26.7034	27.4051	28.1069	Tsai et al. 2016
Manufacturing	Turbine					market for polyethylene, low density, granulate		GLO	kilogram	0.104043	0.109231	0.11442	0.119609	0.124797	0.129986	0.135175	0.140363	0.145552	0.15074	0.155928	0.161117	0.166305	0.171495	0.176683	0.181871	0.18706	0.192248	0.197437	0.202625	0.207815	Tsai et al. 2016
Manufacturing	Foundation	Material use and processing of foundation (unit)				market for reinforcing steel	reinforcing steel	GLO	kilogram	3.25432e+06	2.54549e+06	2.59463e+06	2.39564e+06	3.62766e+06	2.92269e+06	3.64038e+06	5.27891e+06	4.07213e+06	4.64629e+06	4.9876e+06	3.90205e+06	4.31059e+06	4.76947e+06	5.2828e+06	5.85546e+06	3.79123e+06	4.31213e+06	4.89226e+06	5.53829e+06	6.2585e+06	Li et al. submitted to journal
Manufacturing	Foundation					market group for concrete, normal	concrete, normal [m3]	GLO	m3	133.424	97.8112	93.052	79.8719	111.939	83.0075	94.5642	124.49	86.4068	87.7464	82.6979	61.6027	64.534	67.4037	70.1114	72.5469	43.5503	45.5581	47.0878	48.0066	48.1678	Li et al. submitted to journal
Manufacturing	Transmission	Material use and processing of transmission (for one turbine)	Manufacuting of internal cables (for one turbine)			market for copper	copper	GLO	kilogram	8540.01	8857.04	9174.41	9492.12	9810.15	10128.5	10447.1	10766	11085.2	11404.6	11724.3	12044.2	12364.4	12684.7	13005.3	13326.1	13647.1	13968.2	14289.6	14611.1	14932.8	Arvesen et al., 2013
Manufacturing	Transmission					market for wire drawing, copper	wire drawing, copper	GLO	kilogram	323.485	335.494	347.515	359.55	371.596	383.655	395.724	407.804	419.894	431.994	444.102	456.221	468.347	480.482	492.625	504.776	516.934	529.1	541.271	553.45	565.636
Manufacturing	Transmission					polyethylene production, high density, granulate	polyethylene, high density, granulate	RER	kilogram	1961.04	2033.84	2106.72	2179.67	2252.7	2325.8	2398.97	2472.2	2545.49	2618.84	2692.25	2765.71	2839.22	2912.79	2986.4	3060.06	3133.77	3207.52	3281.31	3355.14	3429.01	Arvesen et al., 2013
Manufacturing	Transmission					market for polypropylene, granulate	polypropylene, granulate	GLO	kilogram	1328.45	1377.76	1427.13	1476.55	1526.02	1575.54	1625.11	1674.71	1724.36	1774.05	1823.78	1873.55	1923.34	1973.18	2023.05	2072.95	2122.88	2172.84	2222.82	2272.84	2322.88	Arvesen et al., 2013
Manufacturing	Transmission					market for steel, low-alloyed	steel, low-alloyed	GLO	kilogram	11070.4	11481.3	11892.7	12304.6	12716.9	13129.5	13542.6	13956	14369.7	14783.8	15198.2	15612.9	16027.9	16443.2	16858.7	17274.6	17690.6	18107	18523.5	18940.3	19357.3	Arvesen et al., 2013
Manufacturing	Transmission					market for sheet rolling, steel	sheet rolling, steel	GLO	kilogram	419.332	434.899	450.483	466.084	481.699	497.33	512.975	528.635	544.307	559.992	575.688	591.397	607.116	622.847	638.588	654.339	670.1	685.87	701.648	717.435	733.232
Manufacturing	Transmission					market for lead	lead	GLO	kilogram	7907.41	8200.96	8494.82	8789	9083.47	9378.23	9673.25	9968.54	10264.1	10559.8	10855.8	11152.1	11448.5	11745.1	12041.9	12339	12636.2	12933.6	13231.1	13528.8	13826.7	Arvesen et al., 2013
Manufacturing	Transmission					heat production, natural gas, at industrial furnace >100kW	heat, district or industrial, natural gas [MJ]	Europe without Switzerland	MJ	241967	250949	259941	268944	277954	286974	296001	305037	314080	323131	332189	341253	350324	359401	368483	377573	386667	395767	404871	413981	423096	Arvesen et al., 2013
Manufacturing	Transmission					market group for electricity, medium voltage			kWh	35425.2	36740.3	38056.8	39374.7	40693.9	42014.5	43336.2	44659.1	45983	47308.1	48634.1	49961.2	51289.2	52618.1	53947.9	55278.6	56610	57942.3	59275.2	60608.9	61943.4
Manufacturing	Transmission		Manufacuting of external cables (for one turbine)			market for copper	copper	GLO	kilogram	819.589	829.348	838.48	847.036	855.075	862.637	869.769	876.5	882.87	888.901	894.624	900.058	905.229	910.151	914.845	919.324	923.605	927.698	931.62	935.375	938.978	Arvesen et al., 2013
Manufacturing	Transmission					market for wire drawing, copper	wire drawing, copper	GLO	kilogram	819.589	829.348	838.48	847.036	855.075	862.637	869.769	876.5	882.87	888.901	894.624	900.058	905.229	910.151	914.845	919.324	923.605	927.698	931.62	935.375	938.978
Manufacturing	Transmission					polyethylene production, high density, granulate	polyethylene, high density, granulate	RER	kilogram	315.505	319.262	322.778	326.071	329.166	332.077	334.823	337.414	339.866	342.187	344.391	346.483	348.473	350.368	352.175	353.899	355.547	357.123	358.632	360.078	361.465	Arvesen et al., 2013
Manufacturing	Transmission					market for polypropylene, granulate	polypropylene, granulate	GLO	kilogram	177.698	179.814	181.794	183.649	185.392	187.032	188.578	190.038	191.419	192.726	193.967	195.145	196.267	197.334	198.351	199.322	200.251	201.138	201.988	202.803	203.584	Arvesen et al., 2013
Manufacturing	Transmission					market for steel, low-alloyed	steel, low-alloyed	GLO	kilogram	1486.86	1504.57	1521.14	1536.66	1551.24	1564.96	1577.9	1590.11	1601.67	1612.61	1622.99	1632.85	1642.23	1651.16	1659.68	1667.8	1675.57	1682.99	1690.11	1696.92	1703.46	Arvesen et al., 2013
Manufacturing	Transmission					market for lead	lead	GLO	kilogram	950.143	961.457	972.043	981.962	991.282	1000.05	1008.32	1016.12	1023.5	1030.5	1037.13	1043.43	1049.43	1055.13	1060.57	1065.76	1070.73	1075.47	1080.02	1084.37	1088.55	Arvesen et al., 2013
Manufacturing	Transmission		Manufacuting of transformer (for one turbine)			market for copper	copper	GLO	kilogram	776.197	750.243	725.97	703.218	681.849	661.739	642.783	624.881	607.951	591.913	576.7	562.249	548.505	535.416	522.938	511.028	499.648	488.764	478.346	468.361	458.785	ABB, 2020
Manufacturing	Transmission					market for wire drawing, copper	wire drawing, copper	GLO	kilogram	776.197	750.243	725.97	703.218	681.849	661.739	642.783	624.881	607.951	591.913	576.7	562.249	548.505	535.416	522.938	511.028	499.648	488.764	478.346	468.361	458.785
Manufacturing	Transmission					market for aluminium, wrought alloy	aluminium, in mixed metal scrap	Europe without Switzerland	kilogram	63.8278	61.6936	59.6976	57.8266	56.0694	54.4157	52.8569	51.3849	49.9927	48.6738	47.4228	46.2345	45.1043	44.028	43.0019	42.0225	41.0868	40.1918	39.3351	38.514	37.7265	ABB, 2020
Manufacturing	Transmission					market for sheet rolling, aluminium	sheet rolling, aluminium	GLO	kilogram	63.8278	61.6936	59.6976	57.8266	56.0694	54.4157	52.8569	51.3849	49.9927	48.6738	47.4228	46.2345	45.1043	44.028	43.0019	42.0225	41.0868	40.1918	39.3351	38.514	37.7265
Manufacturing	Transmission					market for steel, low-alloyed	steel, low-alloyed	GLO	kilogram	3624.39	3503.2	3389.86	3283.62	3183.84	3089.94	3001.42	2917.83	2838.78	2763.89	2692.85	2625.38	2561.2	2500.08	2441.82	2386.2	2333.07	2282.25	2233.6	2186.98	2142.26	ABB, 2020
Manufacturing	Transmission					market for sheet rolling, steel	sheet rolling, steel	GLO	kilogram	3624.39	3503.2	3389.86	3283.62	3183.84	3089.94	3001.42	2917.83	2838.78	2763.89	2692.85	2625.38	2561.2	2500.08	2441.82	2386.2	2333.07	2282.25	2233.6	2186.98	2142.26
Manufacturing	Transmission					market for glass fibre reinforced plastic, polyamide, injection moulded	glass fibre reinforced plastic, polyamide, injection moulded	GLO	kilogram	35.2817	34.102	32.9986	31.9644	30.9931	30.0791	29.2174	28.4037	27.6341	26.9051	26.2136	25.5568	24.932	24.3371	23.7699	23.2285	22.7113	22.2166	21.743	21.2892	20.8539	ABB, 2020
Manufacturing	Transmission					market for kraft paper, bleached	kraft paper	RER	kilogram	47.4699	45.8827	44.3982	43.0067	41.6998	40.47	39.3107	38.2159	37.1805	36.1996	35.2692	34.3855	33.5449	32.7444	31.9813	31.2529	30.557	29.8914	29.2542	28.6436	28.0579	ABB, 2020
Manufacturing	Transmission					market for alkyl sulphate (C12-14)	alkyl sulphate (C12-14)	GLO	kilogram	169.673	163.999	158.693	153.72	149.049	144.653	140.509	136.596	132.895	129.389	126.064	122.905	119.9	117.039	114.312	111.708	109.221	106.841	104.564	102.381	100.288	ABB, 2020
Manufacturing	Transmission					market for lubricating oil	lubricating oil	RER	kilogram	1539.56	1488.09	1439.94	1394.81	1352.43	1312.54	1274.94	1239.43	1205.85	1174.04	1143.87	1115.2	1087.94	1061.98	1037.23	1013.61	991.038	969.45	948.785	928.981	909.987	ABB, 2020
Manufacturing	Transmission					heat production, natural gas, at industrial furnace >100kW	heat, district or industrial, natural gas [MJ]	Europe without Switzerland	MJ	57412.9	55493.2	53697.8	52014.8	50434.3	48946.8	47544.7	46220.6	44968.3	43782	42656.7	41587.8	40571.2	39603.1	38680.1	37799.2	36957.5	36152.4	35381.8	34643.3	33934.9	ABB, 2020
Manufacturing	Transmission					market group for electricity, medium voltage			kWh	37526.9	36272.1	35098.6	33998.5	32965.4	31993.2	31076.7	30211.2	29392.7	28617.3	27881.8	27183.1	26518.6	25885.8	25282.5	24706.7	24156.6	23630.3	23126.6	22643.9	22180.9
Manufacturing	Transmission		Manufacuting of substationfoundation (for one turbine)			market for reinforcing steel	reinforcing steel	GLO	kilogram	262.18	196.282	191.023	170.681	235.945	181.547	222.739	297.513	222.102	241.22	245.444	188.318	203.106	218.533	234.555	251.129	159.833	178.267	197.825	218.488	240.245	Li et al. submitted to journal
Installation	Turbine	Installation of turbine (unit)	Transport of jack-up	Diesel, Tugboat		market for diesel	diesel	Europe without Switzerland	kilogram	25766.7	25766.7	25766.7	25766.7	25766.7	25766.7	25766.7	25766.7	25766.7	25766.7	25766.7	25766.7	25766.7	25766.7	25766.7	25766.7	25766.7	25766.7	25766.7	25766.7	25766.7	Birkeland, 2011
Installation	Turbine		Assembly of wind turbine	HFO, Jack-up vessel		market for heavy fuel oil	heavy fuel oil	Europe without Switzerland	kilogram	4010.64	4010.64	4010.64	4010.64	4010.64	4010.64	4010.64	4010.64	4010.64	4010.64	4010.64	4010.64	4010.64	4010.64	4010.64	4010.64	4010.64	4010.64	4010.64	4010.64	4010.64	Birkeland, 2011
Installation	Foundation	Installation of foundation type I (unit)	Substrate clearance	Transport of excavator		market for heavy fuel oil	heavy fuel oil	Europe without Switzerland	kilogram	566.208	530.82	495.432	460.044	424.656	566.208	566.208	530.82	495.432	460.044	424.656	389.268	353.88	318.492	283.104	247.716	212.328	191.095	169.862	148.63	127.397	Danish Energy Agency (Ramboll) (2012)
Installation	Foundation			Dredging		market for diesel	diesel	Europe without Switzerland	kilogram	2.18051	2.04422	1.90794	1.77166	1.63538	2.18051	2.18051	2.04422	1.90794	1.77166	1.63538	1.4991	1.36282	1.22653	1.09025	0.953971	0.81769	0.735921	0.654152	0.572383	0.490614	Danish Energy Agency (Ramboll) (2012)
Installation	Foundation			Disposal of substrate materials		market for heavy fuel oil	heavy fuel oil	Europe without Switzerland	kilogram	550.48	516.075	481.67	447.265	412.86	550.48	550.48	516.075	481.67	447.265	412.86	378.455	344.05	309.645	275.24	240.835	206.43	185.787	165.144	144.501	123.858	Danish Energy Agency (Ramboll) (2012)
Installation	Foundation		Substrate replacement	Transport of rock		market for heavy fuel oil	heavy fuel oil	Europe without Switzerland	kilogram	66.6081	62.4451	58.2821	54.1191	49.9561	66.6081	66.6081	62.4451	58.2821	54.1191	49.9561	45.7931	41.6301	37.467	33.304	29.141	24.978	22.4802	19.9824	17.4846	14.9868	Danish Energy Agency (Ramboll) (2012)
Installation	Foundation			Dumping of rock		market for heavy fuel oil	heavy fuel oil	Europe without Switzerland	kilogram	566.208	530.82	495.432	460.044	424.656	566.208	566.208	530.82	495.432	460.044	424.656	389.268	353.88	318.492	283.104	247.716	212.328	191.095	169.862	148.63	127.397	Danish Energy Agency (Ramboll) (2012)
Installation	Foundation		Installation	Transport of foundation		market for diesel	diesel	Europe without Switzerland	kilogram	6849.7	6421.59	5993.49	5565.38	5137.28	6849.7	6849.7	6421.59	5993.49	5565.38	5137.28	4709.17	4281.06	3852.96	3424.85	2996.74	2568.64	2311.77	2054.91	1798.05	1541.18	Danish Energy Agency (Ramboll) (2012)
Installation	Foundation			Transport of jack-up		market for diesel	diesel	Europe without Switzerland	kilogram	91.3294	85.6213	79.9132	74.2051	68.497	91.3294	91.3294	85.6213	79.9132	74.2051	68.497	62.7889	57.0808	51.3728	45.6647	39.9566	34.2485	30.8237	27.3988	23.974	20.5491	Danish Energy Agency (Ramboll) (2012)
Installation	Foundation			Construction of foundation		market for heavy fuel oil	heavy fuel oil	Europe without Switzerland	kilogram	320.851	300.798	280.745	260.692	240.638	320.851	320.851	300.798	280.745	260.692	240.638	220.585	200.532	180.479	160.426	140.372	120.319	108.287	96.2554	84.2234	72.1915	Danish Energy Agency (Ramboll) (2012)
Installation	Foundation		Scour protection	Transport of rock		market for heavy fuel oil	heavy fuel oil	Europe without Switzerland	kilogram	66.6081	62.4451	58.2821	54.1191	49.9561	66.6081	66.6081	62.4451	58.2821	54.1191	49.9561	45.7931	41.6301	37.467	33.304	29.141	24.978	22.4802	19.9824	17.4846	14.9868	Danish Energy Agency (Ramboll) (2012)
Installation	Foundation			Dumping of rock		market for heavy fuel oil	heavy fuel oil	Europe without Switzerland	kilogram	566.208	530.82	495.432	460.044	424.656	566.208	566.208	530.82	495.432	460.044	424.656	389.268	353.88	318.492	283.104	247.716	212.328	191.095	169.862	148.63	127.397	Danish Energy Agency (Ramboll) (2012)
Installation	Foundation	Installation of foundation type II (unit)	Driving pile	Transportation of pump/generator		market for heavy fuel oil	heavy fuel oil	Europe without Switzerland	kilogram	1722.22	1738.73	1755.24	1771.76	1788.27	1722.22	1722.22	1738.73	1755.24	1771.76	1788.27	1804.79	1821.3	1837.82	1854.33	1870.85	1887.36	1816.58	1745.81	1675.03	1604.26	Danish Energy Agency (Ramboll) (2012)
Installation	Foundation			Injection of grout		market for diesel	diesel	Europe without Switzerland	kilogram	3186.1	3216.65	3247.2	3277.75	3308.31	3186.1	3186.1	3216.65	3247.2	3277.75	3308.31	3338.86	3369.41	3399.96	3430.51	3461.06	3491.62	3360.68	3229.74	3098.81	2967.87	Danish Energy Agency (Ramboll) (2012)
Installation	Foundation		Installation	Tugboats for transport of foundations		market for diesel	diesel	Europe without Switzerland	kilogram	4754.9	4800.49	4846.09	4891.68	4937.28	4754.9	4754.9	4800.49	4846.09	4891.68	4937.28	4982.87	5028.47	5074.06	5119.66	5165.25	5210.85	5015.44	4820.03	4624.63	4429.22	Danish Energy Agency (Ramboll) (2012)
Installation	Foundation			Transport of jack-up		market for diesel	diesel	Europe without Switzerland	kilogram	1666.76	1682.74	1698.73	1714.71	1730.69	1666.76	1666.76	1682.74	1698.73	1714.71	1730.69	1746.67	1762.66	1778.64	1794.62	1810.6	1826.59	1758.09	1689.59	1621.1	1552.6	Danish Energy Agency (Ramboll) (2012)
Installation	Foundation			Construction of foundation		market for heavy fuel oil	heavy fuel oil	Europe without Switzerland	kilogram	2927.77	2955.84	2983.92	3011.99	3040.07	2927.77	2927.77	2955.84	2983.92	3011.99	3040.07	3068.14	3096.21	3124.29	3152.36	3180.44	3208.51	3088.19	2967.87	2847.55	2727.24	Danish Energy Agency (Ramboll) (2012)
Installation	Foundation		Scour protection	Transport of rock		market for heavy fuel oil	heavy fuel oil	Europe without Switzerland	kilogram	368.124	371.654	375.184	378.714	382.243	368.124	368.124	371.654	375.184	378.714	382.243	385.773	389.303	392.833	396.363	399.893	403.423	388.295	373.166	358.038	342.91	Danish Energy Agency (Ramboll) (2012)
Installation	Foundation			Dumping of rock		market for heavy fuel oil	heavy fuel oil	Europe without Switzerland	kilogram	2081.01	2100.97	2120.92	2140.88	2160.83	2081.01	2081.01	2100.97	2120.92	2140.88	2160.83	2180.79	2200.74	2220.7	2240.65	2260.61	2280.56	2195.04	2109.52	2024	1938.48	Danish Energy Agency (Ramboll) (2012)
Installation	Foundation	Installation of foundation type III (unit)	Driving pile	Transportation of pump/generator		market for heavy fuel oil	heavy fuel oil	Europe without Switzerland	kilogram	330.288	325.57	320.851	316.133	311.414	330.288	330.288	325.57	320.851	316.133	311.414	306.696	301.978	297.259	292.541	287.822	283.104	254.794	226.483	198.173	169.862	Danish Energy Agency (Ramboll) (2012)
Installation	Foundation			injection of grout		market for diesel	diesel	Europe without Switzerland	kilogram	1833.1	1806.91	1780.72	1754.54	1728.35	1833.1	1833.1	1806.91	1780.72	1754.54	1728.35	1702.16	1675.98	1649.79	1623.6	1597.41	1571.23	1414.1	1256.98	1099.86	942.736	Danish Energy Agency (Ramboll) (2012)
Installation	Foundation		Installation	Tugboats for transport of foundation		market for diesel	diesel	Europe without Switzerland	kilogram	12786.1	12603.5	12420.8	12238.1	12055.5	12786.1	12786.1	12603.5	12420.8	12238.1	12055.5	11872.8	11690.2	11507.5	11324.8	11142.2	10959.5	9863.57	8767.62	7671.67	6575.71	Danish Energy Agency (Ramboll) (2012)
Installation	Foundation			Transport of jack-up		market for diesel	diesel	Europe without Switzerland	kilogram	12786.1	12603.5	12420.8	12238.1	12055.5	12786.1	12786.1	12603.5	12420.8	12238.1	12055.5	11872.8	11690.2	11507.5	11324.8	11142.2	10959.5	9863.57	8767.62	7671.67	6575.71	Danish Energy Agency (Ramboll) (2012)
Installation	Foundation			Construction of foundation		market for heavy fuel oil	heavy fuel oil	Europe without Switzerland	kilogram	1684.47	1660.4	1636.34	1612.28	1588.21	1684.47	1684.47	1660.4	1636.34	1612.28	1588.21	1564.15	1540.09	1516.02	1491.96	1467.89	1443.83	1299.45	1155.06	1010.68	866.298	Danish Energy Agency (Ramboll) (2012)
Installation	Foundation	Installation of foundation type V (unit)	Mooring	Transport of suction caisson		market for diesel	diesel	Europe without Switzerland	kilogram	380.539	380.539	380.539	380.539	380.539	380.539	380.539	380.539	380.539	380.539	380.539	380.539	380.539	380.539	380.539	380.539	380.539	723.024	1065.51	1407.99	1750.48	Danish Energy Agency (Ramboll) (2012)
Installation	Foundation			Pump out water		market for diesel	diesel	Europe without Switzerland	kilogram	218.226	218.226	218.226	218.226	218.226	218.226	218.226	218.226	218.226	218.226	218.226	218.226	218.226	218.226	218.226	218.226	218.226	414.629	611.033	807.436	1003.84	Danish Energy Agency (Ramboll) (2012)
Installation	Foundation		Installation	Tugboats for transport of foundation and ballast		market for diesel	diesel	Europe without Switzerland	kilogram	5327.55	5327.55	5327.55	5327.55	5327.55	5327.55	5327.55	5327.55	5327.55	5327.55	5327.55	5327.55	5327.55	5327.55	5327.55	5327.55	5327.55	10122.3	14917.1	19711.9	24506.7	Danish Energy Agency (Ramboll) (2012)
Installation	Foundation			Transport of jack-up		market for diesel	diesel	Europe without Switzerland	kilogram	4566.47	4566.47	4566.47	4566.47	4566.47	4566.47	4566.47	4566.47	4566.47	4566.47	4566.47	4566.47	4566.47	4566.47	4566.47	4566.47	4566.47	8676.29	12786.1	16895.9	21005.8	Danish Energy Agency (Ramboll) (2012)
Installation	Foundation			Construction of foundation		market for heavy fuel oil	heavy fuel oil	Europe without Switzerland	kilogram	200.532	200.532	200.532	200.532	200.532	200.532	200.532	200.532	200.532	200.532	200.532	200.532	200.532	200.532	200.532	200.532	200.532	381.011	561.49	741.968	922.447	Danish Energy Agency (Ramboll) (2012)
Installation	Foundation	Installation of foundation type I (land-use transformation) (unit)	Gravel, unspecified, at mine/CH U (stone bed, 2m depth per base)			market for gravel, round	gravel, round	CH	kilogram	133518	125173	116828	108483	100138	133518	133518	125173	116828	108483	100138	91793.4	83448.5	75103.7	66758.8	58414	50069.1	45062.2	40055.3	35048.4	30041.5	Danish Energy Agency (Ramboll) (2012)
Installation	Foundation		Gravel, unspecified, at mine/CH U (scour protection)			market for gravel, round	gravel, round	CH	kilogram	143558	134586	125614	116641	107669	143558	143558	134586	125614	116641	107669	98696.4	89724	80751.6	71779.2	62806.8	53834.4	48451	43067.5	37684.1	32300.6	Danish Energy Agency (Ramboll) (2012)
Installation	Foundation		Occupation, water bodies, artificial						m2a(m2*year)	2867.02	2687.83	2508.64	2329.45	2150.26	2867.02	2867.02	2687.83	2508.64	2329.45	2150.26	1971.07	1791.89	1612.7	1433.51	1254.32	1075.13	967.618	860.105	752.592	645.079	Danish Energy Agency (Ramboll) (2012)
Installation	Foundation		Transformation, from sea and ocean						m2	95.5672	89.5942	83.6213	77.6483	71.6754	95.5672	95.5672	89.5942	83.6213	77.6483	71.6754	65.7024	59.7295	53.7565	47.7836	41.8107	35.8377	32.2539	28.6702	25.0864	21.5026	Danish Energy Agency (Ramboll) (2012)
Installation	Foundation		Transformation, to water bodies, artificial						m2	95.5672	89.5942	83.6213	77.6483	71.6754	95.5672	95.5672	89.5942	83.6213	77.6483	71.6754	65.7024	59.7295	53.7565	47.7836	41.8107	35.8377	32.2539	28.6702	25.0864	21.5026	Danish Energy Agency (Ramboll) (2012)
Installation	Foundation	Installation of foundation type II (land-use transformation) (unit)	Gravel, unspecified, at mine/CH U (per base)			market for gravel, round	gravel, round	CH	kilogram	501882	506695	511507	516320	521133	501882	501882	506695	511507	516320	521133	525945	530758	535570	540383	545195	550008	529383	508757	488132	467507	Danish Energy Agency (Ramboll) (2012)
Installation	Foundation		Occupation, water bodies, artificial						m2a(m2*year)	6380.38	6441.56	6502.75	6563.93	6625.11	6380.38	6380.38	6441.56	6502.75	6563.93	6625.11	6686.29	6747.47	6808.65	6869.84	6931.02	6992.2	6729.99	6467.78	6205.58	5943.37	Danish Energy Agency (Ramboll) (2012)
Installation	Foundation		Transformation, from sea and ocean						m2	212.678	214.718	216.757	218.796	220.836	212.678	212.678	214.718	216.757	218.796	220.836	222.875	224.914	226.954	228.993	231.033	233.072	224.332	215.592	206.851	198.111	Danish Energy Agency (Ramboll) (2012)
Installation	Foundation		Transformation, to water bodies, artificial						m2	212.678	214.718	216.757	218.796	220.836	212.678	212.678	214.718	216.757	218.796	220.836	222.875	224.914	226.954	228.993	231.033	233.072	224.332	215.592	206.851	198.111	Danish Energy Agency (Ramboll) (2012)
Installation	Foundation	Installation of foundation type III (land-use transformation) (unit)	Occupation, water bodies, artificial						m2a(m2*year)	3206.31	3160.5	3114.7	3068.9	3023.09	3206.31	3206.31	3160.5	3114.7	3068.9	3023.09	2977.29	2931.48	2885.68	2839.87	2794.07	2748.27	2473.44	2198.61	1923.79	1648.96	Danish Energy Agency (Ramboll) (2012)
Installation	Foundation		Transformation, from sea and ocean						m2	106.877	105.351	103.824	102.297	100.77	106.877	106.877	105.351	103.824	102.297	100.77	99.2433	97.7165	96.1897	94.6628	93.136	91.6092	82.4483	73.2874	64.1264	54.9655	Danish Energy Agency (Ramboll) (2012)
Installation	Foundation		Transformation, to water bodies, artificial						m2	106.877	105.351	103.824	102.297	100.77	106.877	106.877	105.351	103.824	102.297	100.77	99.2433	97.7165	96.1897	94.6628	93.136	91.6092	82.4483	73.2874	64.1264	54.9655	Danish Energy Agency (Ramboll) (2012)
Installation	Foundation	Installation of foundation type V (land-use transformation) (unit)	Concrete, normal, at plant (suction caission)			market group for concrete, normal	concrete, normal	GLO	cubic meter	0.0103884	0.0103884	0.0103884	0.0103884	0.0103884	0.0103884	0.0103884	0.0103884	0.0103884	0.0103884	0.0103884	0.0103884	0.0103884	0.0103884	0.0103884	0.0103884	0.0103884	0.019738	0.0290875	0.0384371	0.0477866	Danish Energy Agency (Ramboll) (2012)
Installation	Foundation		Occupation, water bodies, artificial						m2a(m2*year)	32.595	32.595	32.595	32.595	32.595	32.595	32.595	32.595	32.595	32.595	32.595	32.595	32.595	32.595	32.595	32.595	32.595	61.9305	91.266	120.601	149.937	Danish Energy Agency (Ramboll) (2012)
Installation	Foundation		Transformation, from sea and ocean						m2	1.0865	1.0865	1.0865	1.0865	1.0865	1.0865	1.0865	1.0865	1.0865	1.0865	1.0865	1.0865	1.0865	1.0865	1.0865	1.0865	1.0865	2.06435	3.0422	4.02005	4.9979	Danish Energy Agency (Ramboll) (2012)
Installation	Foundation		Transformation, to water bodies, artificial						m2	1.0865	1.0865	1.0865	1.0865	1.0865	1.0865	1.0865	1.0865	1.0865	1.0865	1.0865	1.0865	1.0865	1.0865	1.0865	1.0865	1.0865	2.06435	3.0422	4.02005	4.9979	Danish Energy Agency (Ramboll) (2012)
Installation	Transmission	Transformer substation installation	Transport of jack-up	Diesel, Tugboat		market for diesel	diesel	Europe without Switzerland	kilogram	25766.7	25766.7	25766.7	25766.7	25766.7	25766.7	25766.7	25766.7	25766.7	25766.7	25766.7	25766.7	25766.7	25766.7	25766.7	25766.7	25766.7	25766.7	25766.7	25766.7	25766.7	Tsai et al. 2016
Installation	Transmission		Assembly of transformer substation	Heavy fuel oil, Jack-up vessel		market for heavy fuel oil	heavy fuel oil	Europe without Switzerland	kilogram	4010.64	4010.64	4010.64	4010.64	4010.64	4010.64	4010.64	4010.64	4010.64	4010.64	4010.64	4010.64	4010.64	4010.64	4010.64	4010.64	4010.64	4010.64	4010.64	4010.64	4010.64	Tsai et al. 2016
Installation	Transmission	Route clearance	Pre-sweep route	Dredging	HFO, vessel	market for heavy fuel oil	heavy fuel oil	Europe without Switzerland	kilogram	92613.1	95485.1	98353.6	101219	104082	106942	109801	112658	115513	118367	121220	124072	126923	129774	132624	135474	138323	141172	144021	146870	149718	Van Oord ACZ B.V. 2012
Installation	Transmission		Route clearance	Anchor Handler	HFO, vessel	market for heavy fuel oil	heavy fuel oil	Europe without Switzerland	kilogram	20665.6	21053.3	21440.6	21827.4	22213.9	22600	22985.9	23371.6	23757.1	24142.4	24527.5	24912.6	25297.5	25682.3	26067.1	26451.8	26836.5	27221.1	27605.7	27990.2	28374.8	Van Oord ACZ B.V. 2012
Installation	Transmission	In-field operation	Tie-in and installation	Cable laying	HFO, vessel with plough	market for heavy fuel oil	heavy fuel oil	Europe without Switzerland	kilogram	692771	709225	725658	742074	758475	774863	791239	807606	823964	840315	856660	873000	889335	905666	921995	938321	954644	970967	987286	1.00361e+06	1.01993e+06	Van Oord ACZ B.V. 2012
Installation	Transmission			Support	Diesel, vessel	market for diesel	diesel	Europe without Switzerland	kilogram	209570	215951	222324	228691	235051	241406	247757	254105	260448	266790	273128	279465	285800	292134	298466	304797	311128	317458	323786	330116	336444	Van Oord ACZ B.V. 2012
Installation	Transmission			Burial assistance	Diesel, vessel	market for diesel	diesel	Europe without Switzerland	kilogram	184799	191180	197553	203919	210279	216635	222986	229333	235677	242018	248357	254694	261028	267362	273694	280026	286356	292686	299015	305344	311673	Van Oord ACZ B.V. 2012
Installation	Transmission		Scour protection	Transportation of rock	HFO, vessel	market for heavy fuel oil	heavy fuel oil	Europe without Switzerland	kilogram	443.607	458.924	474.223	489.505	504.773	520.029	535.275	550.511	565.74	580.962	596.177	611.389	626.596	641.799	657	672.198	687.394	702.59	717.782	732.974	748.167	Van Oord ACZ B.V. 2012
Installation	Transmission			Rock placement	HFO, vessel	market for heavy fuel oil	heavy fuel oil	Europe without Switzerland	kilogram	6931.36	7170.69	7409.73	7648.52	7887.08	8125.46	8363.67	8601.74	8839.68	9077.53	9315.27	9552.95	9790.56	10028.1	10265.6	10503.1	10740.5	10978	11215.3	11452.7	11690.1	Van Oord ACZ B.V. 2012
Installation	Transmission	Shore connection	Installation	Cable laying	HFO, vessel with plough	market for heavy fuel oil	heavy fuel oil	Europe without Switzerland	kilogram	70087.7	72507.8	74924.9	77339.4	79751.7	82162.1	84570.8	86978.1	89384.1	91789.1	94193.1	96596.4	98999	101401	103803	106204	108605	111006	113406	115806	118207	Van Oord ACZ B.V. 2012
Installation	Transmission		Scour protection	Transportation of rock	HFO, vessel	market for heavy fuel oil	heavy fuel oil	Europe without Switzerland	kilogram	443.607	458.924	474.223	489.505	504.773	520.029	535.275	550.511	565.74	580.962	596.177	611.389	626.596	641.799	657	672.198	687.394	702.59	717.782	732.974	748.167	Van Oord ACZ B.V. 2012
Installation	Transmission			Rock placement	HFO, vessel	market for heavy fuel oil	heavy fuel oil	Europe without Switzerland	kilogram	6931.36	7170.69	7409.73	7648.52	7887.08	8125.46	8363.67	8601.74	8839.68	9077.53	9315.27	9552.95	9790.56	10028.1	10265.6	10503.1	10740.5	10978	11215.3	11452.7	11690.1	Van Oord ACZ B.V. 2012
Installation	Transmission	Shore landing	Installation	Cable laying	HFO, vessel with plough	market for heavy fuel oil	heavy fuel oil	Europe without Switzerland	kilogram	272007	272007	272007	272007	272007	272007	272007	272007	272007	272007	272007	272007	272007	272007	272007	272007	272007	272007	272007	272007	272007	Van Oord ACZ B.V. 2012
Installation	Transmission			Support	Diesel, vessel	market for diesel	diesel	Europe without Switzerland	kilogram	262735	262735	262735	262735	262735	262735	262735	262735	262735	262735	262735	262735	262735	262735	262735	262735	262735	262735	262735	262735	262735	Van Oord ACZ B.V. 2012
Installation	Transmission		Shore spread	Cable yarder with sled winch	Diesel, winch	market for diesel	diesel	Europe without Switzerland	kilogram	464.493	464.493	464.493	464.493	464.493	464.493	464.493	464.493	464.493	464.493	464.493	464.493	464.493	464.493	464.493	464.493	464.493	464.493	464.493	464.493	464.493	Van Oord ACZ B.V. 2024
O&M	Turbine	Preventative maintenance	Regular inspection of turbines	Diesel, Vessel		market for diesel	diesel	Europe without Switzerland	kilogram	315000	318938	322875	326812	330750	334688	338625	342562	346500	350438	354375	358312	362250	366188	370125	374062	378000	381938	385875	389812	393750	Tsai et al, 2016
O&M	Turbine		Regular inspection of cables	Diesel, Vessel		market for diesel	diesel	Europe without Switzerland	kilogram	1008000	1020600	1033200	1045800	1058400	1071000	1083600	1096200	1108800	1121400	1134000	1146600	1159200	1171800	1184400	1197000	1209600	1222200	1234800	1247400	1260000	Tsai et al, 2016
O&M	Turbine		Regular inspection of substations	Diesel, Vessel		market for diesel	diesel	Europe without Switzerland	kilogram	945000	956812	968625	980438	992250	1.00406e+06	1015875	1.02769e+06	1039500	1.05131e+06	1063125	1.07494e+06	1086750	1.09856e+06	1110375	1.12219e+06	1134000	1.14581e+06	1157625	1.16944e+06	1181250	Tsai et al, 2016
O&M	Turbine	Corrective maintenance	Irregular inspection and repair	Diesel, Vessel		market for diesel	diesel	Europe without Switzerland	kilogram	2520	2551.5	2583	2614.5	2646	2677.5	2709	2740.5	2772	2803.5	2835	2866.5	2898	2929.5	2961	2992.5	3024	3055.5	3087	3118.5	3150	Tsai et al, 2016
O&M	Turbine			Helicopter		market for transport, helicopter	transport, helicopter [hour]	GLO	h	40	40.5	41	41.5	42	42.5	43	43.5	44	44.5	45	45.5	46	46.5	47	47.5	48	48.5	49	49.5	50	Arvesen et al, 2013
O&M	Turbine	Corrective maintenance	Replacement of nacelle	HFO, 50% Vessel and 50% Jack-up vessel		market for heavy fuel oil	heavy fuel oil	Europe without Switzerland	kilogram	259200	262440	265680	268920	272160	275400	278640	281880	285120	288360	291600	294840	298080	301320	304560	307800	311040	314280	317520	320760	324000	Tsai et al, 2016
O&M	Turbine		Replacement of blades2	HFO, 50% Vessel and 50% Jack-up vessel		market for heavy fuel oil	heavy fuel oil	Europe without Switzerland	kilogram	259200	262440	265680	268920	272160	275400	278640	281880	285120	288360	291600	294840	298080	301320	304560	307800	311040	314280	317520	320760	324000	Tsai et al, 2016
O&M	Turbine		Replacement of small components	HFO, 50% Vessel and 50% Jack-up vessel		market for heavy fuel oil	heavy fuel oil	Europe without Switzerland	kilogram	5184	5248.8	5313.6	5378.4	5443.2	5508	5572.8	5637.6	5702.4	5767.2	5832	5896.8	5961.6	6026.4	6091.2	6156	6220.8	6285.6	6350.4	6415.2	6480	Tsai et al, 2016
O&M	Turbine	Material use and processing of nacelle				market for cast iron	cast iron	GLO	kilogram	37370.9	39246.5	40693.3	42003.1	43033.5	44323.1	36520.8	50907.5	49945.2	50513.1	59933.9	8904.31	9628.44	10368.4	11124.7	11897.8	10304.1	11148.9	12016.7	12909.4	13830.3	Li et al, submitted to journal
O&M	Turbine					market for section bar rolling, steel	section bar rolling, steel	GLO	kilogram	37370.9	39246.5	40693.3	42003.1	43033.5	44323.1	36520.8	50907.5	49945.2	50513.1	59933.9	8904.31	9628.44	10368.4	11124.7	11897.8	10304.1	11148.9	12016.7	12909.4	13830.3
O&M	Turbine					steel production, chromium steel 18/8, hot rolled	steel, chromium steel 18/8, hot rolled	RER	kilogram	36149.5	37432.6	38258.8	38913.6	39307.5	39906.9	32417	44555.8	43111.3	43010	50350.8	7253.53	7614.37	7969.47	8320.41	8668.9	7322.04	7735.11	8148.92	8565.75	8988.52	Li et al, submitted to journal
O&M	Turbine					market for sheet rolling, chromium steel	sheet rolling, chromium steel	GLO	kilogram	36149.5	37432.6	38258.8	38913.6	39307.5	39906.9	32417	44555.8	43111.3	43010	50350.8	7253.53	7614.37	7969.47	8320.41	8668.9	7322.04	7735.11	8148.92	8565.75	8988.52
O&M	Turbine					market for steel, low-alloyed	steel, low-alloyed	GLO	kilogram	15899.9	16271.2	16434.9	16517.6	16482.9	16529.2	13260.3	17997.1	17193.4	16934.6	19571.3	2761.8	2838.84	2908.41	2971.42	3028.81	2502.34	2585.4	2663.62	2738.03	2809.8	Li et al, submitted to journal
O&M	Turbine					market for sheet rolling, steel	sheet rolling, steel	GLO	kilogram	15899.9	16271.2	16434.9	16517.6	16482.9	16529.2	13260.3	17997.1	17193.4	16934.6	19571.3	2761.8	2838.84	2908.41	2971.42	3028.81	2502.34	2585.4	2663.62	2738.03	2809.8
O&M	Turbine					market for copper	copper	GLO	kilogram	2477.21	2643.79	2784.28	2918.16	3034.63	3171.76	2651.22	3747.81	3727.61	3820.55	4592.21	646.96	663.269	677.045	688.424	697.555	572.159	586.105	597.825	607.476	615.249	Li et al, submitted to journal
O&M	Turbine					market for wire drawing, copper	wire drawing, copper	GLO	kilogram	2477.21	2643.79	2784.28	2918.16	3034.63	3171.76	2651.22	3747.81	3727.61	3820.55	4592.21	646.96	663.269	677.045	688.424	697.555	572.159	586.105	597.825	607.476	615.249
O&M	Turbine					market for aluminium, wrought alloy	aluminium, wrought alloy	GLO	kilogram	1006.09	1040.93	1063.2	1080.85	1091.13	1107.25	899.047	1235.21	1194.74	1191.55	1394.53	201.567	212.289	222.904	233.452	243.977	206.688	218.985	231.354	243.856	256.572	Li et al, submitted to journal
O&M	Turbine					market for sheet rolling, aluminium	sheet rolling, aluminium	GLO	kilogram	1006.09	1040.93	1063.2	1080.85	1091.13	1107.25	899.047	1235.21	1194.74	1191.55	1394.53	201.567	212.289	222.904	233.452	243.977	206.688	218.985	231.354	243.856	256.572
O&M	Turbine					market for neodymium oxide	neodymium oxide	GLO	kilogram	38.8243	42.5682	45.6929	48.4482	50.6312	52.8548	44.7305	63.7562	63.7047	65.3792	78.4563	15.4756	20.4359	25.5662	30.827	36.183	33.7841	38.8679	44.0535	49.3163	54.6394	Li et al, submitted to journal
O&M	Turbine					market for dysprosium oxide	dysprosium oxide	GLO	kilogram	3.79551	4.20172	4.54639	4.85325	5.1014	5.35221	4.54944	6.50964	6.52676	6.71894	8.08519	1.57801	2.0714	2.58152	3.10444	3.63669	3.39047	3.89603	4.41157	4.93465	5.46362	Li et al, submitted to journal
O&M	Turbine					market for praseodymium oxide	praseodymium oxide	GLO	kilogram	6.98259	7.74475	8.3836	8.94223	9.38191	10.1572	8.66601	12.4404	12.5092	12.9105	15.5715	3.08224	4.0781	5.10822	6.16464	7.24027	6.76351	7.78424	8.82551	9.88235	10.9514	Li et al, submitted to journal
O&M	Turbine					market for terbium oxide	terbium oxide	GLO	kilogram	2.46274	2.71385	2.93117	3.13052	3.29857	3.27005	2.76924	3.93416	3.91909	4.0108	4.80037	0.861918	1.07559	1.29569	1.52062	1.74897	1.60746	1.8262	2.04867	2.27391	2.49784	Li et al, submitted to journal
O&M	Turbine					market for yttrium oxide	yttrium oxide	GLO	kilogram	0	0	0	0	0	0	0	0	0	0	0	0.00190514	0.00392096	0.00602751	0.00820651	0.0104415	0.0103277	0.0124076	0.0145457	0.01673	0.0189518	Li et al, submitted to journal
O&M	Turbine					market for electronics, for control units	electronics, for control units	GLO	kilogram	347.773	355.591	358.548	359.438	358.017	358.131	286.579	387.949	369.65	363.107	418.491	57.9263	58.3628	58.5662	58.5634	58.3813	47.1356	47.5541	47.8018	47.904	47.8875	Li et al, submitted to journal
O&M	Turbine					market for boron carbide	boron carbide	GLO	kilogram	1.21688	1.36576	1.50295	1.63606	1.75773	1.88889	1.61657	2.33116	2.35749	2.44967	2.9774	0.622899	0.854926	1.10195	1.36279	1.63639	1.56063	1.83217	2.11774	2.41678	2.72908	Li et al, submitted to journal
O&M	Turbine	Material use and processing of rotor				market for cast iron	cast iron	GLO	kilogram	37740.6	38997.4	39900.3	40730.2	41144.8	41841.2	34018.4	46763.1	45219.7	45053.4	52635.6	7538.61	7859.03	8159.89	8442.03	8706.5	7271.48	7587.62	7887.33	8172.09	8443.98	Li et al, submitted to journal
O&M	Turbine					market for section bar rolling, steel	section bar rolling, steel	GLO	kilogram	37740.6	38997.4	39900.3	40730.2	41144.8	41841.2	34018.4	46763.1	45219.7	45053.4	52635.6	7538.61	7859.03	8159.89	8442.03	8706.5	7271.48	7587.62	7887.33	8172.09	8443.98
O&M	Turbine					steel production, chromium steel 18/8, hot rolled	steel, chromium steel 18/8, hot rolled	RER	kilogram	13750.5	14208.3	14537.3	14839.7	14990.7	15244.5	12394.3	17037.7	16475.4	16414.8	19177.3	2746.62	2863.37	2972.98	3075.78	3172.14	2649.3	2764.48	2873.68	2977.43	3076.49	Li et al, submitted to journal
O&M	Turbine					market for sheet rolling, chromium steel	sheet rolling, chromium steel	GLO	kilogram	13750.5	14208.3	14537.3	14839.7	14990.7	15244.5	12394.3	17037.7	16475.4	16414.8	19177.3	2746.62	2863.37	2972.98	3075.78	3172.14	2649.3	2764.48	2873.68	2977.43	3076.49
O&M	Turbine					market for steel, low-alloyed	steel, low-alloyed	GLO	kilogram	14335.6	14813	15155.9	15471.2	15628.6	15893.2	12921.7	17762.7	17176.5	17113.3	19993.4	2863.5	2985.21	3099.49	3206.66	3307.12	2762.04	2882.12	2995.96	3104.13	3207.4	Li et al, submitted to journal
O&M	Turbine					market for sheet rolling, steel	sheet rolling, steel	GLO	kilogram	14335.6	14813	15155.9	15471.2	15628.6	15893.2	12921.7	17762.7	17176.5	17113.3	19993.4	2863.5	2985.21	3099.49	3206.66	3307.12	2762.04	2882.12	2995.96	3104.13	3207.4
O&M	Turbine					market for glass fibre reinforced plastic, polyamide, injection moulded	glass fibre reinforced plastic, polyamide, injection moulded	GLO	kilogram	52270.2	53270.7	53743.5	54081.3	53840.1	53942.6	43196.6	58467.5	55651.4	54559.5	62700	8471.22	8286.87	8023.78	7684.61	7272.03	5512.64	5150.66	4710.83	4195.11	3605.23	Li et al, submitted to journal
O&M	Turbine					market for carbon fibre reinforced plastic, injection moulded	carbon fibre reinforced plastic, injection moulded	GLO	kilogram	2470.76	3369.23	4286.19	5235.7	6162.13	7158.48	6548.74	10008.5	10655.8	11595.2	14695.3	2558.42	3152.61	3790.76	4471.65	5194.3	4838.22	5585.05	6379.26	7221.09	8111.77	Li et al, submitted to journal
O&M	Turbine					market for fibre, kenaf	fibre, kenaf	GLO	kilogram	0	0	0	0	0	0	0	0	0	0	0	107.497	227.079	358.371	501.025	654.744	665.302	821.331	989.671	1170.28	1363.32	Li et al, submitted to journal
O&M	Turbine					market for epoxy resin, liquid	epoxy resin, liquid	RER	kilogram	25421.3	26191.7	26719.8	27195.3	27390.6	27770.9	22510.7	30850.3	29740.8	29540.1	34404.3	4875.1	5026.27	5158.94	5273.85	5371.81	4428.69	4559.3	4673.17	4771.29	4854.94	Li et al, submitted to journal
O&M	Turbine					silicone product production	silicone product	RER	kilogram	26655.5	27434.4	27877.3	28186.7	28271.2	28488.2	22951.4	31263.3	29957	29576	34240.1	4911.02	5128	5333.79	5529.03	5714.46	4783.71	5004.29	5216.11	5420.25	5618.15	Li et al, submitted to journal
O&M	Turbine					market for copper	copper	GLO	kilogram	146.282	151.153	154.652	157.869	159.476	162.175	131.854	181.252	175.27	174.626	204.014	29.2194	30.4614	31.6275	32.7211	33.7461	28.184	29.4094	30.571	31.6748	32.7286	Li et al, submitted to journal
O&M	Turbine					market for wire drawing, copper	wire drawing, copper	GLO	kilogram	146.282	151.153	154.652	157.869	159.476	162.175	131.854	181.252	175.27	174.626	204.014	29.2194	30.4614	31.6275	32.7211	33.7461	28.184	29.4094	30.571	31.6748	32.7286
O&M	Turbine					market for aluminium, wrought alloy	aluminium, wrought alloy	GLO	kilogram	146.282	151.153	154.652	157.869	159.476	162.175	131.854	181.252	175.27	174.626	204.014	29.2194	30.4614	31.6275	32.7211	33.7461	28.184	29.4094	30.571	31.6748	32.7286	Li et al, submitted to journal
O&M	Turbine					market for sheet rolling, aluminium	sheet rolling, aluminium	GLO	kilogram	146.282	151.153	154.652	157.869	159.476	162.175	131.854	181.252	175.27	174.626	204.014	29.2194	30.4614	31.6275	32.7211	33.7461	28.184	29.4094	30.571	31.6748	32.7286
Decommission	Turbine	Transport of jack-up	Diesel, Tugboat			market for diesel	diesel	Europe without Switzerland	kilogram	12883.4	12883.4	12883.4	12883.4	12883.4	12883.4	12883.4	12883.4	12883.4	12883.4	12883.4	12883.4	12883.4	12883.4	12883.4	12883.4	12883.4	12883.4	12883.4	12883.4	12883.4	Birkeland, 2011
Decommission	Turbine	Assembly of wind turbine	HFO, Jack-up vessel			market for heavy fuel oil	heavy fuel oil	Europe without Switzerland	kilogram	2005.32	2005.32	2005.32	2005.32	2005.32	2005.32	2005.32	2005.32	2005.32	2005.32	2005.32	2005.32	2005.32	2005.32	2005.32	2005.32	2005.32	2005.32	2005.32	2005.32	2005.32	Birkeland, 2011
Decommission	Foundation	Transport of installation foundation	lorry 40 metric ton			market for transport, freight, lorry >32 metric ton, EURO6	transport, freight, lorry >32 metric ton, EURO6	RER	tkm	24338.4	17789	16958.4	14682.9	20911	15866.5	18645	25549.8	18653	20171.3	20549.4	16041.4	17644.3	19403.3	21327.9	23428.9	15016.4	16889.4	18929.6	21150.7	23569.6	Arvesen et al. 2013
Decommission	Turbine	Transport of installation turbines	lorry 40 metric ton			market for transport, freight, lorry >32 metric ton, EURO6	transport, freight, lorry >32 metric ton, EURO7	RER	tkm	45819.7	33944.7	32844.6	28848	41636	32028.6	38152.6	52991.3	39207.8	42965.4	44350.5	33518.4	35804.8	38342.7	41139.8	44207.6	27770.3	30667.1	33803.7	37203.7	40898.1	Arvesen et al. 2013
Decommission	Transmission	Transport of installation transformer substation	lorry 40 metric ton			market for transport, freight, lorry >32 metric ton, EURO6	transport, freight, lorry >32 metric ton, EURO8	RER	tkm	2.6218e+06	1.96282e+06	1.91023e+06	1.70681e+06	2.35945e+06	1.81547e+06	2.22739e+06	2.97513e+06	2.22102e+06	2.4122e+06	2.45444e+06	1.88318e+06	2.03106e+06	2.18533e+06	2.34555e+06	2.51129e+06	1.59833e+06	1.78267e+06	1.97825e+06	2.18488e+06	2.40245e+06	Arvesen et al. 2013
Decommission	Transmission	Transport of installation transformers	lorry 40 metric ton			market for transport, freight, lorry >32 metric ton, EURO6	transport, freight, lorry >32 metric ton, EURO9	RER	tkm	47168.4	45591.2	44116.2	42733.5	41435	40213	39061	37973.2	36944.3	35969.7	35045.2	34167.1	33331.9	32536.5	31778.2	31054.4	30362.9	29701.5	29068.4	28461.7	27879.7	Arvesen et al. 2013
Decommission	Transmission	Transport of installation cables	lorry 40 metric ton			market for transport, freight, lorry >32 metric ton, EURO6	transport, freight, lorry >32 metric ton, EURO10	RER	tkm	352561	364735	376894	389040	401174	413299	425415	437525	449628	461726	473819	485908	497994	510077	522158	534237	546314	558391	570465	582539	594614	Arvesen et al. 2013
Decommission	Turbine	Transport of decommission turbines	lorry 40 metric ton			market for transport, freight, lorry >32 metric ton, EURO6	transport, freight, lorry >32 metric ton, EURO11	RER	tkm	24338.4	17789	16958.4	14682.9	20911	15866.5	18645	25549.8	18653	20171.3	20549.4	16041.4	17644.3	19403.3	21327.9	23428.9	15016.4	16889.4	18929.6	21150.7	23569.6	Arvesen et al. 2013
EoL	Turbine	EoL Material use and processing of nacelle (unit)				market for cast iron	cast iron	GLO	kilogram	71004.8	81012.6	90517.8	99997.9	109018	118890	103277	151201	155284	163912	202443	166579	181350	196577	212268	228438	199040	216634	234841	253702	273287	Li et al. submitted to journal
EoL	Turbine					steel production, chromium steel 18/8, hot rolled	steel, chromium steel 18/8, hot rolled	RER	kilogram	38865.8	44343.7	49546.6	54735.7	59673.1	65076.8	56530.8	82762.7	84997.7	89720.3	110811	91180.2	99265	107600	116189	125040	108948	118579	128544	138869	149589	Li et al. submitted to journal
EoL	Turbine					market for steel, low-alloyed	steel, low-alloyed	GLO	kilogram	61454.1	69134.8	76144.4	82890.7	89097.1	95776.6	82022.6	118406	119928	124874	152171	121413	128319	135190	142049	148923	126549	134479	142490	150619	158917	Li et al. submitted to journal
EoL	Turbine					market for copper	copper	GLO	kilogram	30365.5	34160.7	37624.3	40957.8	44024.4	47324.9	40528.8	58506.4	59258.5	61702.4	75190.6	59992.3	63404.5	66799.6	70188.9	73585.3	62530.2	66448.5	70406.7	74423.4	78523.7	Li et al. submitted to journal
EoL	Turbine					market for aluminium, wrought alloy	aluminium, wrought alloy	GLO	kilogram	15899.9	17677.4	19240.8	20696.8	21977.2	23335.4	19736.3	28133.5	28134.6	28921.9	34793.5	27193.1	28141.6	29021.6	29840.7	30607	25440.5	26440.4	27397.2	28320.6	29221.9	Li et al. submitted to journal
EoL	Turbine					market for neodymium oxide	neodymium oxide	GLO	kilogram	317.999	353.548	384.817	413.935	439.544	466.707	394.726	562.669	562.693	578.439	695.869	543.863	562.832	580.432	596.814	612.139	508.81	528.807	547.945	566.412	584.438	Li et al. submitted to journal
EoL	Turbine					market for dysprosium oxide	dysprosium oxide	GLO	kilogram	49.5443	57.4453	65.1928	73.1297	80.9234	89.5555	78.92	117.173	121.995	130.5	163.278	127.401	131.5	135.118	138.271	140.98	116.339	119.88	122.981	125.668	127.972	Li et al. submitted to journal
EoL	Turbine					market for praseodymium oxide	praseodymium oxide	GLO	kilogram	49.5443	57.4453	65.1928	73.1297	80.9234	89.5555	78.92	117.173	121.995	130.5	163.278	127.401	131.5	135.118	138.271	140.98	116.339	119.88	122.981	125.668	127.972	Li et al. submitted to journal
EoL	Turbine					market for terbium oxide	terbium oxide	GLO	kilogram	20.1217	22.6178	24.8944	27.0862	29.0968	31.2636	26.7623	38.6181	39.1005	40.7001	49.5834	39.6933	42.0886	44.4849	46.889	49.309	42.0267	44.7903	47.5928	50.4461	53.3671	Li et al. submitted to journal
EoL	Turbine					market for yttrium oxide	yttrium oxide	GLO	kilogram	0	0	0	0	0	0	0	0	0	0	0	0	0	0	0	0	0	0	0	0	0	Li et al. submitted to journal
EoL	Turbine					market for electronics, for control units	electronics, for control units	GLO	kilogram	0	0	0	0	0	0	0	0	0	0	0	0	0	0	0	0	0	0	0	0	0	Li et al. submitted to journal
EoL	Turbine					market for boron carbide	boron carbide	GLO	kilogram	0.0759103	0.0912966	0.106452	0.121624	0.136037	0.151121	0.135425	0.20352	0.213603	0.229501	0.287473	0.310746	0.410678	0.515195	0.623531	0.734993	0.689396	0.796879	0.907523	1.02082	1.13643	Li et al. submitted to journal
EoL	Turbine	EoL Material use and processing of rotor (unit)				market for cast iron	cast iron	GLO	kilogram	13.2669	15.9867	18.6484	21.289	23.7675	27.2452	24.5067	36.9496	38.8922	41.894	52.597	57.6616	76.8101	96.8475	117.627	139.013	130.648	151.255	172.476	194.213	216.399	Li et al. submitted to journal
EoL	Turbine					steel production, chromium steel 18/8, hot rolled	steel, chromium steel 18/8, hot rolled	RER	kilogram	2.56125	3.06631	3.56888	4.07949	4.57402	4.80121	4.28653	6.39595	6.66958	7.1239	8.87535	8.82604	11.0888	13.4462	15.8818	18.3808	16.9963	19.4233	21.9149	24.4608	27.0167	Li et al. submitted to journal
EoL	Turbine					market for steel, low-alloyed	steel, low-alloyed	GLO	kilogram	0	0	0	0	0	0	0	0	0	0	0	0.0318891	0.0660766	0.102247	0.140104	0.179374	0.178496	0.215712	0.254342	0.294178	0.335067	Li et al. submitted to journal
EoL	Turbine					market for glass fibre reinforced plastic, polyamide, injection moulded	glass fibre reinforced plastic, polyamide, injection moulded	GLO	kilogram	0	0	0	0	0	0	0	0	0	0	0	0	0	0	0	0	0	0	0	0	0	Li et al. submitted to journal
EoL	Turbine					market for carbon fibre reinforced plastic, injection moulded	carbon fibre reinforced plastic, injection moulded	GLO	kilogram	0	0	0	0	0	0	0	0	0	0	0	0	0	0	0	0	0	0	0	0	0	Li et al. submitted to journal
EoL	Turbine					market for fibre, kenaf	fibre, kenaf	GLO	kilogram	0	0	0	0	0	0	0	0	0	0	0	0	0	0	0	0	0	0	0	0	0	Li et al. submitted to journal
EoL	Turbine					market for epoxy resin, liquid	epoxy resin, liquid	RER	kilogram	0	0	0	0	0	0	0	0	0	0	0	0	0	0	0	0	0	0	0	0	0	Li et al. submitted to journal
EoL	Turbine					silicone product production	silicone product	RER	kilogram	0	0	0	0	0	0	0	0	0	0	0	0	0	0	0	0	0	0	0	0	0	Li et al. submitted to journal
EoL	Turbine					market for copper	copper	GLO	kilogram	5775.2	6483.21	7148.11	7809.62	8394.81	9039.07	7747.87	11186.1	11323.1	11774.4	14319.1	11358.3	11921.6	12459.7	12973.2	13463.2	11312.5	11874.2	12414.3	12934.7	13438.1	Li et al. submitted to journal
EoL	Turbine					market for aluminium, wrought alloy	aluminium, wrought alloy	GLO	kilogram	7167.8	8046.54	8871.77	9692.79	10419.1	11218.7	9616.15	13883.5	14053.5	14613.6	17771.9	14097.2	14796.3	15464.1	16101.5	16709.7	14040.4	14737.4	15407.8	16053.7	16678.5	Li et al. submitted to journal
EoL	Turbine	EoL Material use and processing of tower (unit)				market for sheet rolling, steel	sheet rolling, steel	GLO	kilogram	12185.3	13679.1	15082	16477.7	17712.5	19071.8	16347.5	23602	23890.9	24843.1	30212.2	23965.3	25153.7	26289	27372.6	28406.4	23868.6	25053.6	26193.3	27291.2	28353.4	Li et al. submitted to journal
EoL	Turbine					market group for concrete, normal	concrete, normal [m3]	GLO	m3	26135.1	28937.2	31459.6	33882.3	35893.4	38077.1	32146.3	45698.7	45532.9	46590.1	55733.3	41704.5	41074	40032.6	38586.6	36742.9	28022.6	26337.4	24227.2	21695.9	18747.2	Li et al. submitted to journal
EoL	Turbine					market for copper	copper	GLO	kilogram	1037.72	1537.37	2107.55	2755.37	3450.79	4244.55	4093.72	6571.08	7323.44	8317.3	10972.5	10580.1	13125.8	15887	18860.8	22045.7	20659.2	23989.2	27558.4	31370.2	35432.2	Li et al. submitted to journal
EoL	Turbine					market for aluminium, wrought alloy	aluminium, in mixed metal scrap	Europe without Switzerland	kilogram	0	0	0	0	0	0	0	0	0	0	0	529.215	1125.52	1788	2515.79	3308.18	3381.95	4199.8	5089.74	6052.38	7089.28	Li et al. submitted to journal
EoL	Turbine					market for electronics, for control units	electronics, for control units	GLO	kilogram	0	0	0	0	0	0	0	0	0	0	0	0	0	0	0	0	0	0	0	0	0	Li et al. submitted to journal
EoL	Turbine					market for neodymium oxide	neodymium oxide	GLO	kilogram	266.555	298.053	326.369	353.183	376.949	402.186	341.602	488.714	490.205	505.119	608.713	483.547	508.341	532.232	555.256	577.461	486.344	511.779	536.515	560.64	584.287	Li et al. submitted to journal
EoL	Turbine					market for dysprosium oxide	dysprosium oxide	GLO	kilogram	1.46282	1.64215	1.81057	1.97812	2.12635	2.28953	1.96248	2.83337	2.86806	2.98237	3.62691	2.87699	3.01965	3.15595	3.28603	3.41014	2.86538	3.00764	3.14445	3.27626	3.40377	Li et al. submitted to journal
EoL	Foundation	EoL Material use and processing of foundation (unit)				market for reinforcing steel	reinforcing steel	GLO	kilogram	2.76618e+06	2.16367e+06	2.20544e+06	2.03629e+06	3.08351e+06	2.48428e+06	3.09432e+06	4.48707e+06	3.46131e+06	3.94935e+06	4.23946e+06	3.31675e+06	3.664e+06	4.05405e+06	4.49038e+06	4.97714e+06	3.22255e+06	3.66531e+06	4.15842e+06	4.70754e+06	5.31972e+06	Li et al. submitted to journal
EoL	Foundation					market group for concrete, normal	concrete, normal [m3]	GLO	m3	66.7119	48.9056	46.526	39.9359	55.9695	41.5038	47.2821	62.2452	43.2034	43.8732	41.3489	30.8013	32.267	33.7018	35.0557	36.2735	21.7751	22.7791	23.5439	24.0033	24.0839	Li et al. submitted to journal
EoL	Turbine	Waste treatment Material use and processing of nacelle (unit)		market for cast iron	cast iron	treatment of sludge, pig iron production, residual material landfill		Europe without Switzerland	kilogram	3737.09	4263.82	4764.1	5263.05	5737.8	6257.38	5435.66	7957.95	8172.86	8626.95	10654.9	8767.33	9544.71	10346.1	11172	12023.1	10475.8	11401.8	12360	13352.8	14383.5	Li et al. submitted to journal
EoL	Turbine			steel production, chromium steel 18/8, hot rolled	steel, chromium steel 18/8, hot rolled	treatment of scrap steel, municipal incineration		Europe without Switzerland	kilogram	35876.1	40932.7	45735.3	50525.2	55082.9	60070.9	52182.3	76396.4	78459.4	82818.8	102287	84166.3	91629.2	99323	107251	115422	100568	109457	118656	128186	138082	Li et al. submitted to journal
EoL	Turbine			market for steel, low-alloyed	steel, low-alloyed	treatment of scrap steel, municipal incineration		Europe without Switzerland	kilogram	10844.8	12200.3	13437.2	14627.8	15723	16901.8	14474.6	20895.1	21163.7	22036.6	26853.8	21425.8	22644.5	23857	25067.5	26280.5	22332.2	23731.6	25145.2	26579.8	28044.2	Li et al. submitted to journal
EoL	Turbine			market for copper	copper	treatment of scrap copper, municipal incineration		Europe without Switzerland	kilogram	41933.4	47174.3	51957.3	56560.7	60795.6	65353.5	55968.3	80794.5	81833.1	85208.1	103835	82846.5	87558.6	92247.1	96927.5	101618	86351.3	91762.3	97228.2	102775	108438	Li et al. submitted to journal
EoL	Turbine			market for aluminium, wrought alloy	aluminium, wrought alloy	treatment of scrap aluminium, municipal incineration		Europe without Switzerland	kilogram	15899.9	17677.4	19240.8	20696.8	21977.2	23335.4	19736.3	28133.5	28134.6	28921.9	34793.5	27193.1	28141.6	29021.6	29840.7	30607	25440.5	26440.4	27397.2	28320.6	29221.9	Li et al. submitted to journal
EoL	Turbine			market for neodymium oxide	neodymium oxide	treatment of average incineration residue, residual material landfill		CH	kilogram	31481.9	35001.2	38096.9	40979.6	43514.8	46204	39077.9	55704.3	55706.6	57265.4	68891.1	53842.4	55720.4	57462.8	59084.6	60601.8	50372.2	52351.9	54246.6	56074.8	57859.4	Li et al. submitted to journal
EoL	Turbine			market for dysprosium oxide	dysprosium oxide	treatment of average incineration residue, residual material landfill		CH	kilogram	4904.89	5687.09	6454.09	7239.84	8011.41	8866	7813.08	11600.1	12077.5	12919.5	16164.6	12612.7	13018.5	13376.7	13688.8	13957	11517.6	11868.1	12175.1	12441.1	12669.2	Li et al. submitted to journal
EoL	Turbine			market for praseodymium oxide	praseodymium oxide	treatment of average incineration residue, residual material landfill		CH	kilogram	4904.89	5687.09	6454.09	7239.84	8011.41	8866	7813.08	11600.1	12077.5	12919.5	16164.6	12612.7	13018.5	13376.7	13688.8	13957	11517.6	11868.1	12175.1	12441.1	12669.2	Li et al. submitted to journal
EoL	Turbine			market for terbium oxide	terbium oxide	treatment of average incineration residue, residual material landfill		CH	kilogram	1992.05	2239.16	2464.55	2681.54	2880.59	3095.09	2649.47	3823.19	3870.95	4029.31	4908.76	3929.64	4166.77	4404.01	4642.01	4881.6	4160.64	4434.24	4711.68	4994.17	5283.34	Li et al. submitted to journal
EoL	Turbine			market for yttrium oxide	yttrium oxide	treatment of average incineration residue, residual material landfill		CH	kilogram	2012.17	2261.78	2489.44	2708.62	2909.68	3126.36	2676.23	3861.81	3910.05	4070.01	4958.34	3969.33	4208.86	4448.49	4688.9	4930.9	4202.67	4479.03	4759.28	5044.61	5336.71	Li et al. submitted to journal
EoL	Turbine			market for electronics, for control units	electronics, for control units	treatment of waste plastic, consumer electronics, sanitary landfill, wet infiltration class (500mm)		GLO	kilogram	77.6487	92.4938	106.988	121.412	135.017	149.237	133.151	199.33	208.488	223.318	278.956	304.75	405.164	510.225	619.164	731.278	686.943	794.989	906.244	1020.2	1136.5	Li et al. submitted to journal
EoL	Turbine			market for boron carbide	boron carbide	treatment of average incineration residue, residual material landfill		CH	kilogram	7.51512	9.03837	10.5387	12.0407	13.4677	14.961	13.4071	20.1484	21.1467	22.7206	28.4599	30.7639	40.6572	51.0043	61.7296	72.7643	68.2502	78.891	89.8448	101.062	112.507	Li et al. submitted to journal
EoL	Turbine	Waste treatment Material use and processing of rotor (unit)		market for cast iron	cast iron	treatment of sludge, pig iron production, residual material landfill		Europe without Switzerland	kilogram	0.698259	0.841405	0.981494	1.12047	1.25092	1.43396	1.28982	1.94471	2.04696	2.20495	2.76826	3.03482	4.04264	5.09724	6.19087	7.31648	6.87623	7.96079	9.07767	10.2217	11.3894	Li et al. submitted to journal
EoL	Turbine			steel production, chromium steel 18/8, hot rolled	steel, chromium steel 18/8, hot rolled	treatment of scrap steel, municipal incineration		Europe without Switzerland	kilogram	2.36423	2.83044	3.29435	3.76568	4.22217	4.43189	3.9568	5.90396	6.15654	6.57591	8.19263	8.14711	10.2358	12.4119	14.6601	16.9669	15.6889	17.9292	20.2292	22.5792	24.9385	Li et al. submitted to journal
EoL	Turbine			market for steel, low-alloyed	steel, low-alloyed	treatment of scrap steel, municipal incineration		Europe without Switzerland	kilogram	0	0	0	0	0	0	0	0	0	0	0	0.00562748	0.0116606	0.0180436	0.0247243	0.0316543	0.0314994	0.0380669	0.0448838	0.0519138	0.0591295	Li et al. submitted to journal
EoL	Turbine			market for glass fibre reinforced plastic, polyamide, injection moulded	glass fibre reinforced plastic, polyamide, injection moulded	treatment of average incineration residue, residual material landfill		GLO	kilogram	695.546	772.643	839.528	900.761	954.712	1011.19	853.073	1212.9	1209.76	1240.28	1487.97	1140.7	1157.11	1168.8	1176.25	1179.92	958.425	972.653	983.351	990.983	996.059	Li et al. submitted to journal
EoL	Turbine			market for carbon fibre reinforced plastic, injection moulded	carbon fibre reinforced plastic, injection moulded	treatment of average incineration residue, residual material landfill		CH	kilogram	2.43376	2.96757	3.51911	4.09999	4.68728	5.33334	4.81213	7.28821	7.71541	8.36741	10.5863	12.2663	16.9498	21.9916	27.3717	33.0722	31.7329	37.4744	43.565	49.9957	56.7648	Li et al. submitted to journal
EoL	Turbine			market for fibre, kenaf	fibre, kenaf	treatment of average incineration residue, residual material landfill		CH	kilogram	37740.6	42367.5	46712.6	51035.5	54859.7	59069.9	50632	73100.9	73995.8	76945.2	93574.3	74226.3	77906.9	81423.4	84779.5	87981.5	73926.8	77597.1	81126.8	84527.5	87817.4	Li et al. submitted to journal
EoL	Turbine			market for epoxy resin, liquid	epoxy resin, liquid	treatment of average incineration residue, residual material landfill		CH	kilogram	37740.6	42367.5	46712.6	51035.5	54859.7	59069.9	50632	73100.9	73995.8	76945.2	93574.3	74226.3	77906.9	81423.4	84779.5	87981.5	73926.8	77597.1	81126.8	84527.5	87817.4	Li et al. submitted to journal
EoL	Turbine			silicone product production	silicone product	treatment of average incineration residue, residual material landfill		CH	kilogram	13750.5	15436.2	17019.3	18594.3	19987.6	21521.6	18447.3	26633.7	26959.7	28034.3	34093	27043.7	28384.7	29665.9	30888.7	32055.3	26934.6	28271.8	29557.8	30796.8	31995.5	Li et al. submitted to journal
EoL	Turbine			market for copper	copper	treatment of scrap copper, municipal incineration		Europe without Switzerland	kilogram	7975.27	8953.01	9871.2	10784.7	11592.8	12482.5	10699.4	15447.5	15636.6	16259.9	19773.9	15685.3	16463.1	17206.2	17915.4	18592.1	15622	16397.7	17143.5	17862.2	18557.4	Li et al. submitted to journal
EoL	Turbine			market for aluminium, wrought alloy	aluminium, wrought alloy	treatment of scrap aluminium, municipal incineration		Europe without Switzerland	kilogram	7167.8	8046.54	8871.77	9692.79	10419.1	11218.7	9616.15	13883.5	14053.5	14613.6	17771.9	14097.2	14796.3	15464.1	16101.5	16709.7	14040.4	14737.4	15407.8	16053.7	16678.5	Li et al. submitted to journal
EoL	Turbine	Waste treatment Material use and processing of tower (unit)		market for sheet rolling, steel	sheet rolling, steel	treatment of scrap steel, municipal incineration		Europe without Switzerland	kilogram	2150.34	2413.96	2661.53	2907.84	3125.73	3365.61	2884.85	4165.05	4216.04	4384.09	5331.56	4229.17	4438.88	4639.24	4830.46	5012.9	4212.11	4421.23	4622.34	4816.1	5003.55	Li et al. submitted to journal
EoL	Turbine			market group for concrete, normal	concrete, normal [m3]	treatment of waste concrete, inert material landfill		Europe without Switzerland	m3	26135.1	28937.2	31459.6	33882.3	35893.4	38077.1	32146.3	45698.7	45532.9	46590.1	55733.3	41704.5	41074	40032.6	38586.6	36742.9	28022.6	26337.4	24227.2	21695.9	18747.2	Li et al. submitted to journal
EoL	Turbine			market for copper	copper	treatment of scrap copper, municipal incineration		Europe without Switzerland	kilogram	1433.04	2123.03	2910.43	3805.03	4765.38	5861.53	5653.24	9074.35	10113.3	11485.8	15152.5	14610.6	18126.1	21939.1	26045.9	30444.1	28529.4	33128	38056.8	43320.7	48930.2	Li et al. submitted to journal
EoL	Turbine			market for aluminium, wrought alloy	aluminium, in mixed metal scrap	treatment of scrap aluminium, municipal incineration		Europe without Switzerland	kilogram	0	0	0	0	0	0	0	0	0	0	0	529.215	1125.52	1788	2515.79	3308.18	3381.95	4199.8	5089.74	6052.38	7089.28	Li et al. submitted to journal
EoL	Turbine			market for electronics, for control units	electronics, for control units	treatment of waste plastic, consumer electronics, sanitary landfill, wet infiltration class (500mm)		GLO	kilogram	25421.3	28455.1	31281.7	34076	36520.8	39206	33504.3	48225.7	48666.8	50450.6	61163.2	48000.9	49825.6	51478.5	52962.9	54283.6	45025	46627.1	48066.9	49351.5	50491.4	Li et al. submitted to journal
EoL	Turbine			market for neodymium oxide	neodymium oxide	treatment of average incineration residue, residual material landfill		CH	kilogram	26389	29507.2	32310.5	34965.1	37317.9	39816.4	33818.6	48382.7	48530.3	50006.8	60262.6	47871.1	50325.7	52691	54970.3	57168.7	48148.1	50666.1	53114.9	55503.3	57844.4	Li et al. submitted to journal
EoL	Turbine			market for dysprosium oxide	dysprosium oxide	treatment of average incineration residue, residual material landfill		CH	kilogram	144.819	162.573	179.246	195.834	210.508	226.664	194.286	280.503	283.937	295.255	359.064	284.822	298.945	312.439	325.317	337.604	283.672	297.756	311.301	324.35	336.974	Li et al. submitted to journal
EoL	Foundation	Waste treatment Material use and processing of foundation (unit)		market for reinforcing steel	reinforcing steel	treatment of waste reinforced concrete, recycling		Europe without Switzerland	kilogram	488149	381823	389194	359345	544148	438403	546057	791836	610820	696944	748140	585308	646589	715420	792419	878319	568685	646819	733839	830743	938775	Li et al. submitted to journal
EoL	Foundation			market group for concrete, normal	concrete, normal [m3]	treatment of waste reinforcement steel, recycling		CH	m3	66.7119	48.9056	46.526	39.9359	55.9695	41.5038	47.2821	62.2452	43.2034	43.8732	41.3489	30.8013	32.267	33.7018	35.0557	36.2735	21.7751	22.7791	23.5439	24.0033	24.0839	Li et al. submitted to journal

## Sheet: Intensity_ReCiPe_Time
method	ReCiPe Midpoint (E) V1.13, agricultural land occupation, ALOP																		ReCiPe Midpoint (E) V1.13, climate change, GWP500																		ReCiPe Midpoint (E) V1.13, fossil depletion, FDP
scenario	ecoinvent_SSP2_2020	ecoinvent_SSP2_2025	ecoinvent_SSP2_2030	ecoinvent_SSP2_2035	ecoinvent_SSP2_2040	ecoinvent_SSP2_2045	ecoinvent_SSP2_2050	ecoinvent_SSP2_2055	ecoinvent_SSP2_2060	ecoinvent_SSP2_450_2020	ecoinvent_SSP2_450_2025	ecoinvent_SSP2_450_2030	ecoinvent_SSP2_450_2035	ecoinvent_SSP2_450_2040	ecoinvent_SSP2_450_2045	ecoinvent_SSP2_450_2050	ecoinvent_SSP2_450_2055	ecoinvent_SSP2_450_2060	ecoinvent_SSP2_2020	ecoinvent_SSP2_2025	ecoinvent_SSP2_2030	ecoinvent_SSP2_2035	ecoinvent_SSP2_2040	ecoinvent_SSP2_2045	ecoinvent_SSP2_2050	ecoinvent_SSP2_2055	ecoinvent_SSP2_2060	ecoinvent_SSP2_450_2020	ecoinvent_SSP2_450_2025	ecoinvent_SSP2_450_2030	ecoinvent_SSP2_450_2035	ecoinvent_SSP2_450_2040	ecoinvent_SSP2_450_2045	ecoinvent_SSP2_450_2050	ecoinvent_SSP2_450_2055	ecoinvent_SSP2_450_2060	ecoinvent_SSP2_2020	ecoinvent_SSP2_2025	ecoinvent_SSP2_2030	ecoinvent_SSP2_2035	ecoinvent_SSP2_2040	ecoinvent_SSP2_2045	ecoinvent_SSP2_2050	ecoinvent_SSP2_2055	ecoinvent_SSP2_2060	ecoinvent_SSP2_450_2020	ecoinvent_SSP2_450_2025	ecoinvent_SSP2_450_2030	ecoinvent_SSP2_450_2035
market for alkyl sulphate (C12-14)	4.08978	4.08081	4.0802	4.07766	4.07141	4.06581	4.06275	4.05991	4.05798	4.10714	4.11638	4.18223	4.30905	4.36321	4.37543	4.3622	4.36462	4.39285	2.97026	2.96356	2.92803	2.90802	2.89037	2.88566	2.88722	2.88624	2.87771	2.92459	2.77494	2.64391	2.50557	2.3098	2.23803	2.19244	2.16424	2.15388	1.05057	1.05435	1.03503	1.02372	1.0155	1.01388	1.01293	1.01508	1.01189	1.04841	1.01406	0.977012	0.941897
market for aluminium, wrought alloy	0.318771	0.310554	0.307978	0.302279	0.296439	0.291788	0.288961	0.286786	0.285185	0.331237	0.334555	0.370688	0.462305	0.491631	0.500714	0.501715	0.518997	0.556547	11.0894	10.9303	10.7486	10.5668	10.3796	10.269	10.1928	10.1532	10.1203	11.0827	10.8669	10.6598	10.3804	10.0216	9.88929	9.77148	9.7184	9.68298	2.79389	2.7594	2.70157	2.65234	2.6027	2.57554	2.55617	2.5474	2.54006	2.79916	2.74921	2.69179	2.62376
treatment of average incineration residue, residual material landfill	-0.00607917	-0.00583655	-0.00563191	-0.00529008	-0.0048699	-0.00445826	-0.00422601	-0.00408135	-0.00406368	-0.00581325	-0.00536656	-0.00764676	-0.00911354	-0.0119919	-0.0138075	-0.0129363	-0.0142585	-0.015781	-0.292916	-0.29303	-0.29336	-0.294307	-0.294845	-0.295427	-0.296714	-0.298058	-0.299207	-0.292232	-0.289032	-0.28734	-0.287537	-0.283235	-0.279619	-0.278367	-0.277746	-0.277536	-0.0335066	-0.0334876	-0.0335651	-0.0337821	-0.0339619	-0.0339754	-0.0341889	-0.0346831	-0.0351227	-0.0333955	-0.0327531	-0.0322759	-0.0322463
market for boron carbide	0.692852	0.626319	0.630227	0.592462	0.551428	0.511458	0.491166	0.471435	0.457966	0.862627	0.959302	1.4858	2.55718	2.99226	3.0718	2.98507	2.99022	3.2421	14.4642	14.3896	14.0936	13.9362	13.7855	13.7397	13.7372	13.7155	13.6374	14.0682	12.8276	11.7417	10.5595	8.92283	8.36952	7.99015	7.73549	7.6427	3.6022	3.64339	3.47848	3.39232	3.32039	3.30713	3.29571	3.30675	3.27477	3.58891	3.30074	3.00004	2.70456
market for carbon fibre reinforced plastic, injection moulded	5.42234	5.0937	5.09024	4.89312	4.68671	4.48282	4.38026	4.27771	4.20743	6.25575	6.74033	9.34618	14.5211	16.6418	17.1118	16.87	17.1355	18.5558	74.047	73.8824	72.4543	71.7055	70.9699	70.7674	70.7894	70.7085	70.3514	72.3402	66.1711	60.8018	55.1193	47.1121	44.3927	42.5313	41.2609	40.7638	21.9789	22.2809	21.4716	21.0619	20.7193	20.6636	20.6125	20.6684	20.5219	22.0213	20.5862	19.0938	17.6772
market for cast iron	0.0465494	0.0431333	0.0433246	0.0412233	0.0390352	0.0368362	0.0356292	0.0345895	0.0339336	0.0550596	0.0586366	0.0841222	0.134308	0.155538	0.1589	0.149974	0.14742	0.156233	1.50493	1.49763	1.48331	1.47633	1.46938	1.4676	1.46806	1.46754	1.46432	1.48183	1.42176	1.37154	1.31728	1.23912	1.21082	1.19275	1.18128	1.17825	0.454892	0.454285	0.446706	0.443139	0.439907	0.439315	0.438953	0.439716	0.438567	0.451707	0.437898	0.424056	0.410526
market group for concrete, normal	16.2348	15.8774	16.0273	15.7715	15.5193	15.318	15.2094	15.118	15.06	17.0469	17.4794	19.6727	23.6249	25.2488	25.0868	24.0895	23.5319	23.7989	273.159	272.649	271.327	270.718	270.032	269.866	269.987	270.102	269.99	271.454	267.11	263.462	259.213	253.822	251.671	250.333	249.541	249.322	46.1635	46.1078	45.4488	45.1459	44.8073	44.6981	44.6545	44.7519	44.6587	45.9189	44.7815	43.604	42.4813
market for copper	0.658455	0.643731	0.641701	0.634405	0.625501	0.617073	0.612603	0.608098	0.604924	0.698979	0.718224	0.829941	1.05214	1.13608	1.14876	1.13545	1.15244	1.21079	3.92308	3.89001	3.82081	3.77823	3.73466	3.7166	3.71031	3.70329	3.68605	3.82642	3.53799	3.28961	3.01123	2.62276	2.49547	2.41582	2.36838	2.35135	1.10763	1.10994	1.0708	1.04945	1.03021	1.02451	1.0205	1.02197	1.01687	1.09999	1.03431	0.96538	0.896624
market for diesel	0.00692601	0.00654873	0.00645902	0.00612273	0.0057401	0.00536554	0.00516074	0.00500765	0.00494695	0.0074968	0.00766142	0.0110957	0.0160963	0.0190708	0.0204525	0.0199562	0.0211951	0.0231056	0.43615	0.436777	0.435581	0.435378	0.434962	0.435046	0.435688	0.436245	0.436489	0.435219	0.428334	0.423133	0.418519	0.410059	0.405748	0.40344	0.402115	0.401661	1.21862	1.219	1.21837	1.21815	1.21793	1.21788	1.21793	1.21818	1.21825	1.21878	1.21725	1.21577	1.21457
market for diesel, burned in building machine	0.000321783	0.000299314	0.000299307	0.000283349	0.000266459	0.000249728	0.000240556	0.000233076	0.000228944	0.000372475	0.00039355	0.000575569	0.000902725	0.00105458	0.00109102	0.00103559	0.0010364	0.00110613	0.0887352	0.0887064	0.088617	0.0885798	0.0885396	0.0885328	0.088546	0.088553	0.0885415	0.0886043	0.0882024	0.0878753	0.0875387	0.0870283	0.0868239	0.0867	0.0866227	0.0866007	0.0304814	0.0304835	0.0304369	0.0304162	0.030397	0.0303934	0.0303925	0.0304005	0.0303957	0.0304675	0.0303753	0.030284	0.0301992
heat and power co-generation, natural gas, 1MW electrical, lean burn	0.00115511	0.00110278	0.00108233	0.00102962	0.00096771	0.000906681	0.000873005	0.000849652	0.000842875	0.00118948	0.00117353	0.00161728	0.00215057	0.00255629	0.00276799	0.00267443	0.00284667	0.00310484	0.721152	0.72122	0.721129	0.721158	0.72115	0.721192	0.721315	0.721431	0.721509	0.721035	0.720251	0.719689	0.719267	0.718265	0.717694	0.717414	0.717254	0.717199	0.3904	0.390436	0.390382	0.390373	0.390363	0.390362	0.390378	0.390426	0.390454	0.390411	0.390242	0.390085	0.389971
market group for electricity, medium voltage	0.0314414	0.0264848	0.0267037	0.0238384	0.0206856	0.0175915	0.0160574	0.0145363	0.0135089	0.0440919	0.0517567	0.0920121	0.172127	0.204713	0.212398	0.20949	0.214147	0.236882	0.557941	0.556223	0.534201	0.522667	0.511445	0.508265	0.508532	0.507056	0.501271	0.532943	0.438096	0.355252	0.267643	0.144231	0.102399	0.0734749	0.0534319	0.0455139	0.168863	0.173948	0.161393	0.155083	0.149868	0.14901	0.148189	0.14894	0.146527	0.170238	0.148135	0.125065	0.103248
treatment of waste plastic, consumer electronics, sanitary landfill, wet infiltration class (500mm)	0	0	0	0	0	0	0	0	0	0	0	0	0	0	0	0	0	0	0	0	0	0	0	0	0	0	0	0	0	0	0	0	0	0	0	0	0	0	0	0	0	0	0	0	0	0	0	0	0
market for electronics, for control units	3.5617	3.36588	3.37444	3.25665	3.12865	3.00512	2.94325	2.88361	2.84454	4.07925	4.35815	5.96982	9.07595	10.3283	10.6057	10.4116	10.5445	11.3551	30.3602	30.1995	29.3191	28.8632	28.4188	28.2967	28.3179	28.275	28.0594	29.2966	25.4883	22.2485	18.827	14.0142	12.36	11.2375	10.4742	10.1884	9.66879	9.81513	9.33555	9.09804	8.89906	8.8668	8.84022	8.8757	8.78759	9.66961	8.78691	7.89543	7.04779
market for epoxy resin, liquid	0.208716	0.193702	0.191638	0.180889	0.168708	0.156653	0.149907	0.144776	0.142375	0.232605	0.237788	0.349738	0.542443	0.645965	0.684517	0.65181	0.67331	0.726373	4.20898	4.20691	4.15618	4.14172	4.12296	4.12253	4.13667	4.14716	4.14651	4.14436	3.89388	3.69723	3.50807	3.18191	3.03212	2.94787	2.90066	2.88929	2.28094	2.28353	2.25748	2.24764	2.23794	2.2365	2.2373	2.24414	2.2441	2.27356	2.21945	2.16616	2.11869
market for fibre, kenaf	2.48146	2.48002	2.47989	2.47905	2.47804	2.47714	2.47669	2.47626	2.47599	2.48429	2.48625	2.49769	2.51927	2.5289	2.5316	2.53111	2.53345	2.53987	0.793556	0.793905	0.787073	0.783961	0.780972	0.780341	0.780967	0.781214	0.780228	0.788384	0.761566	0.737833	0.714756	0.681813	0.669062	0.660598	0.655061	0.6528	0.169511	0.171086	0.167667	0.165944	0.164478	0.164221	0.164072	0.164448	0.163893	0.170336	0.164112	0.157706	0.151941
market for glass fibre reinforced plastic, polyamide, injection moulded	0.233485	0.225374	0.222846	0.215952	0.207859	0.199827	0.195326	0.192167	0.191106	0.240444	0.23819	0.299495	0.386444	0.447409	0.481894	0.470516	0.502726	0.541189	7.88714	7.90841	7.88871	7.8906	7.88728	7.89191	7.90731	7.92078	7.92856	7.87808	7.75173	7.66105	7.58832	7.42764	7.33371	7.28586	7.26154	7.2553	3.21823	3.22513	3.21537	3.21341	3.21082	3.21085	3.21274	3.21845	3.22111	3.22041	3.19462	3.16996	3.1511
market for gravel, round	0.000612352	0.000597388	0.000585527	0.00056478	0.000539406	0.000514548	0.000500431	0.000491659	0.000490498	0.000598309	0.000571909	0.000711606	0.000808286	0.000985607	0.00108826	0.00102112	0.0010818	0.00116365	0.00536924	0.00534956	0.00536799	0.00542288	0.00545388	0.00548795	0.00556442	0.00564492	0.00571319	0.00529817	0.00510013	0.00499231	0.00499457	0.00472261	0.00450727	0.00443391	0.00439647	0.00438546	0.00189153	0.00188117	0.00188469	0.0018971	0.00190746	0.00190774	0.00192052	0.00195084	0.00197756	0.0018752	0.00183452	0.00180447	0.00180049
heat production, natural gas, at boiler atmospheric non-modulating <100kW	0.000209658	0.000192948	0.000185344	0.000167226	0.000146542	0.000126017	0.000114795	0.0001075	0.000106064	0.000209125	0.000196701	0.000333877	0.000482849	0.000625655	0.000731036	0.000724462	0.000832577	0.000938162	0.068073	0.0681793	0.0681553	0.0681828	0.0681945	0.0682192	0.0682731	0.0683212	0.0683563	0.0681279	0.0678877	0.0677371	0.0676625	0.0673822	0.0671621	0.0670546	0.0669985	0.06698	0.0347462	0.03478	0.0347704	0.0347749	0.0347773	0.0347808	0.034789	0.0348061	0.0348163	0.0347733	0.0347255	0.0346833	0.0346614
heat production, natural gas, at industrial furnace >100kW	0.000115267	0.000105509	9.9311e-05	8.80734e-05	7.4409e-05	6.08592e-05	5.33222e-05	4.84725e-05	4.76644e-05	0.000111282	9.86911e-05	0.000179573	0.000248832	0.000333095	0.000400776	0.000398654	0.000475779	0.00054338	0.0665085	0.0665726	0.0665667	0.066589	0.066599	0.0666149	0.0666507	0.0666848	0.0667125	0.0665442	0.0664104	0.0663324	0.0663055	0.0661438	0.0660078	0.0659478	0.0659202	0.0659107	0.036001	0.03602	0.0360172	0.0360216	0.0360242	0.0360257	0.0360311	0.0360429	0.0360523	0.0360162	0.0359912	0.0359693	0.0359603
market for heavy fuel oil	0.00596004	0.0056083	0.00552151	0.00520739	0.0048477	0.00449495	0.00430177	0.00415851	0.00410328	0.00642693	0.00654749	0.00965698	0.014153	0.0169455	0.018297	0.0178669	0.0191023	0.020917	0.315086	0.315791	0.314749	0.31463	0.3143	0.314412	0.315042	0.315595	0.315862	0.314372	0.308195	0.303543	0.299504	0.291822	0.287786	0.285645	0.284423	0.284003	1.10603	1.10641	1.10586	1.10568	1.10549	1.10545	1.1055	1.10575	1.10582	1.10621	1.10485	1.10351	1.10246
market for kraft paper, bleached	4.4942	4.48807	4.48733	4.483	4.47815	4.47336	4.47068	4.46862	4.46762	4.504	4.50639	4.55124	4.62987	4.67164	4.68627	4.67232	4.67923	4.69962	1.24729	1.24524	1.2246	1.2186	1.21106	1.21092	1.21638	1.22035	1.21975	1.2195	1.1189	1.03935	0.962211	0.830799	0.771412	0.737694	0.718552	0.714004	0.467164	0.467844	0.457188	0.453137	0.449175	0.44863	0.448925	0.451641	0.451481	0.463676	0.441817	0.420237	0.400888
market for lead	0.145708	0.135132	0.142709	0.136894	0.129615	0.125411	0.123611	0.122212	0.121431	0.159168	0.165246	0.206771	0.29386	0.333068	0.328537	0.302672	0.287583	0.293063	1.30824	1.29325	1.2623	1.24863	1.23407	1.2292	1.23026	1.23205	1.22958	1.2659	1.18243	1.10537	1.01705	0.888082	0.836283	0.804516	0.789022	0.786793	0.381362	0.377924	0.362494	0.356101	0.348862	0.346118	0.344997	0.347049	0.345553	0.372705	0.352041	0.328511	0.306304
market for lubricating oil	0.0696851	0.0661282	0.0640967	0.0602833	0.0556624	0.0510811	0.0485277	0.0468677	0.0465525	0.0691161	0.0650634	0.0935874	0.12125	0.151508	0.1759	0.1758	0.204334	0.228572	1.05729	1.08183	1.07781	1.08456	1.08707	1.09207	1.10397	1.1151	1.12391	1.07107	1.0197	0.988813	0.975006	0.913349	0.863089	0.840165	0.829912	0.826708	1.46309	1.47021	1.46859	1.46977	1.47025	1.47072	1.47247	1.47632	1.47923	1.46867	1.45911	1.45055	1.44639
market for neodymium oxide	1.55438	1.4963	1.49912	1.46668	1.43121	1.39611	1.37644	1.35934	1.34819	1.67789	1.72541	2.1386	3.01996	3.38427	3.46112	3.32997	3.33576	3.53167	24.2474	24.1032	23.8853	23.7696	23.6465	23.5944	23.5758	23.5481	23.4776	23.8214	22.7798	21.9185	20.9319	19.4057	18.8943	18.5782	18.3909	18.3501	13.2944	13.2748	13.1392	13.0791	13.0227	13.0089	12.9978	13.0064	12.9901	13.2249	12.9972	12.7566	12.518
polyethylene production, high density, granulate	0.043184	0.0403997	0.0382941	0.034933	0.0307841	0.0266583	0.0243541	0.0229196	0.0227605	0.0405592	0.0354854	0.0578956	0.0731664	0.0985987	0.122668	0.124871	0.154688	0.177186	1.59643	1.6237	1.62333	1.6321	1.63651	1.64215	1.65421	1.66568	1.67547	1.61658	1.57977	1.56134	1.56128	1.51863	1.47459	1.45578	1.4482	1.4457	1.77398	1.7815	1.7818	1.78394	1.78527	1.78594	1.78784	1.79156	1.79481	1.78053	1.77437	1.76923	1.76847
market for polyethylene, low density, granulate	0.0540255	0.0483474	0.0483234	0.0448734	0.0411495	0.0374781	0.0354141	0.0336914	0.0326376	0.0671654	0.0720604	0.114957	0.198913	0.234846	0.240936	0.223885	0.219122	0.232426	2.08115	2.06597	2.04184	2.03052	2.01935	2.01634	2.01717	2.01655	2.01144	2.03971	1.93703	1.85214	1.76176	1.6281	1.57884	1.54841	1.53005	1.52615	1.89867	1.89579	1.88339	1.87771	1.87248	1.87147	1.87096	1.87237	1.87078	1.89149	1.86846	1.84568	1.82343
market for polypropylene, granulate	0.0363373	0.0337724	0.0337117	0.0320659	0.030313	0.028594	0.0276314	0.0268346	0.0263573	0.0430027	0.0453505	0.0664803	0.105963	0.122173	0.124874	0.11698	0.114977	0.121053	1.93533	1.92808	1.91642	1.91075	1.90514	1.90356	1.90396	1.90369	1.90131	1.91596	1.86584	1.82523	1.78209	1.71937	1.6963	1.68214	1.67373	1.67195	1.91979	1.91843	1.91265	1.90996	1.90746	1.90694	1.9067	1.90735	1.90662	1.91643	1.9052	1.89437	1.88378
market for polyvinylchloride, bulk polymerised	0.0993461	0.0913256	0.0912954	0.0863706	0.081024	0.0757523	0.0727947	0.0703538	0.0688968	0.116613	0.123104	0.182165	0.297958	0.34931	0.359184	0.336055	0.330954	0.350889	2.22017	2.20142	2.1685	2.15358	2.1386	2.13483	2.13655	2.13627	2.12978	2.1652	2.02498	1.90859	1.78572	1.60066	1.53075	1.48777	1.4619	1.4562	1.36931	1.36606	1.34899	1.34128	1.33416	1.33281	1.33217	1.33431	1.33227	1.36017	1.32877	1.29738	1.26702
market for praseodymium oxide	1.459	1.40448	1.40713	1.37668	1.34338	1.31043	1.29197	1.27592	1.26545	1.57493	1.61954	2.00739	2.83469	3.17666	3.24879	3.12567	3.1311	3.31498	22.7614	22.626	22.4215	22.3129	22.1974	22.1485	22.1311	22.105	22.0389	22.3616	21.3838	20.5754	19.6494	18.2168	17.7367	17.4401	17.2642	17.2259	12.4791	12.4607	12.3334	12.277	12.224	12.2111	12.2007	12.2087	12.1934	12.4138	12.2002	11.9743	11.7503
market for propylene glycol, liquid	0.215363	0.195902	0.189169	0.172064	0.151846	0.131781	0.120544	0.112771	0.110352	0.229048	0.221129	0.368888	0.569093	0.718012	0.807989	0.784403	0.872758	0.970711	3.04969	3.11233	3.06849	3.07737	3.0723	3.0855	3.12617	3.16229	3.18499	3.04178	2.74258	2.5322	2.37193	1.99313	1.76068	1.64427	1.5863	1.57109	1.70646	1.72606	1.70466	1.70147	1.69645	1.69685	1.70204	1.71671	1.72446	1.71518	1.65495	1.59767	1.55568
market for reinforcing steel	0.0590229	0.0557611	0.0563396	0.053889	0.05152	0.0491483	0.0478723	0.0468358	0.0462495	0.0670978	0.070645	0.0964503	0.143318	0.16435	0.168454	0.159579	0.156942	0.165293	1.81924	1.81628	1.8032	1.79763	1.79186	1.7912	1.79308	1.79372	1.79163	1.80148	1.74662	1.70206	1.65544	1.58802	1.56099	1.54356	1.53206	1.52871	0.520016	0.520792	0.514238	0.511353	0.508708	0.508374	0.508274	0.509285	0.508239	0.518383	0.505409	0.492726	0.48083
treatment of scrap aluminium, municipal incineration	-0.000958411	-0.000945103	-0.00094572	-0.000935998	-0.000925779	-0.000915824	-0.000910453	-0.000906091	-0.000903752	-0.000987672	-0.000999987	-0.00110475	-0.00128893	-0.00137604	-0.00139868	-0.00137041	-0.0013756	-0.00141838	-0.0129245	-0.0129175	-0.0128666	-0.0128462	-0.0128236	-0.0128207	-0.0128299	-0.0128354	-0.0128303	-0.0128602	-0.0126335	-0.0124499	-0.0122627	-0.0119785	-0.0118603	-0.0117884	-0.0117435	-0.0117297	-0.00627593	-0.00628073	-0.00625441	-0.00624291	-0.00623218	-0.00623028	-0.00622999	-0.00623484	-0.00623219	-0.00627167	-0.00621926	-0.00616738	-0.0061198
treatment of scrap copper, municipal incineration	-0.000953858	-0.000940596	-0.000941217	-0.000931529	-0.000921349	-0.000911432	-0.000906081	-0.000901736	-0.000899404	-0.000983031	-0.000995312	-0.00109969	-0.00128323	-0.00137001	-0.00139254	-0.00136435	-0.00136947	-0.00141207	-0.0128669	-0.0128599	-0.0128091	-0.0127888	-0.0127663	-0.0127633	-0.0127725	-0.012778	-0.0127729	-0.0128028	-0.0125769	-0.012394	-0.0122074	-0.0119242	-0.0118065	-0.0117349	-0.0116901	-0.0116764	-0.00624332	-0.0062481	-0.00622187	-0.0062104	-0.00619971	-0.00619781	-0.00619752	-0.00620235	-0.0061997	-0.00623907	-0.00618685	-0.00613515	-0.00608773
treatment of scrap steel, municipal incineration	-0.00067292	-0.000662439	-0.000663208	-0.000655564	-0.000647623	-0.000639906	-0.000635742	-0.00063235	-0.000630503	-0.000696602	-0.000706659	-0.000788337	-0.000932606	-0.000999871	-0.001016	-0.00099284	-0.000994724	-0.00102648	-0.00976381	-0.00975725	-0.00971692	-0.00970047	-0.00968231	-0.0096798	-0.00968667	-0.00969059	-0.00968622	-0.00971221	-0.00953584	-0.00939283	-0.00924558	-0.00902506	-0.00893414	-0.00887846	-0.00884355	-0.00883291	-0.00447237	-0.00447571	-0.00445495	-0.0044458	-0.00443722	-0.00443567	-0.00443537	-0.00443904	-0.00443678	-0.00446855	-0.00442751	-0.00438689	-0.00434938
market for section bar rolling, steel	0.00884437	0.00835032	0.00832946	0.00800681	0.00764937	0.00729756	0.00710109	0.00694408	0.00685903	0.00979046	0.0100967	0.0136697	0.0203124	0.0235208	0.024381	0.0231421	0.023273	0.0246966	0.148127	0.14751	0.145687	0.144992	0.144228	0.144108	0.144377	0.144526	0.144304	0.145369	0.137126	0.130434	0.123598	0.112764	0.108291	0.105649	0.104099	0.103737	0.0314227	0.0313681	0.030417	0.0300164	0.0296366	0.029572	0.0295628	0.0297344	0.0296625	0.0310209	0.0291929	0.0273713	0.0256654
market for sheet rolling, aluminium	0.0234095	0.0202781	0.0204014	0.0186718	0.0168274	0.0150171	0.013993	0.0131014	0.0124957	0.0306739	0.0337419	0.0557045	0.10229	0.1213	0.123239	0.113567	0.108925	0.115342	0.532765	0.520622	0.505324	0.496519	0.488032	0.484772	0.483472	0.481849	0.477925	0.508224	0.452548	0.404746	0.351723	0.276086	0.250153	0.233052	0.222605	0.220154	0.174659	0.172126	0.164493	0.160624	0.157057	0.156158	0.155509	0.155947	0.154744	0.170265	0.157612	0.14473	0.131716
market for sheet rolling, chromium steel	0.0416433	0.038478	0.038189	0.0360623	0.0336791	0.0313196	0.0300103	0.0289672	0.0284241	0.0473648	0.0491763	0.0726357	0.115233	0.136509	0.143288	0.136497	0.139406	0.15013	0.503336	0.501333	0.489938	0.485928	0.481326	0.480781	0.482945	0.4843	0.483243	0.487652	0.433929	0.390593	0.347347	0.276961	0.247025	0.229504	0.219248	0.216622	0.157183	0.157607	0.151606	0.149138	0.146814	0.146456	0.146464	0.147668	0.147318	0.155398	0.143589	0.13181	0.121009
market for sheet rolling, steel	0.0187378	0.0173514	0.0172961	0.0164054	0.0154286	0.0144586	0.0139165	0.0134773	0.0132317	0.0215219	0.0224767	0.0325905	0.0516996	0.0607039	0.0629583	0.0594059	0.0594932	0.0634244	0.321216	0.319142	0.313879	0.311766	0.309508	0.309097	0.309736	0.310021	0.309247	0.313012	0.289453	0.270207	0.250343	0.219369	0.206922	0.199472	0.195038	0.193994	0.104608	0.10439	0.101631	0.100445	0.099333	0.0991448	0.099097	0.0995473	0.0992961	0.103396	0.0981504	0.0929197	0.0879735
silicone product production	0.299617	0.289817	0.285225	0.275425	0.263635	0.25197	0.245557	0.24116	0.240025	0.303059	0.297486	0.378247	0.470895	0.550193	0.603527	0.598963	0.656866	0.717768	2.54323	2.58533	2.56983	2.58007	2.5818	2.59173	2.61809	2.64253	2.66013	2.55227	2.40416	2.30331	2.23692	2.05226	1.93124	1.87258	1.84226	1.83157	1.23307	1.24816	1.2396	1.23947	1.23868	1.23926	1.2428	1.25203	1.25792	1.24355	1.21361	1.1855	1.16725
treatment of sludge, pig iron production, residual material landfill	-0.00689579	-0.00664156	-0.00646629	-0.00617149	-0.00581054	-0.00545376	-0.00525593	-0.00512936	-0.00511091	-0.00673832	-0.00636405	-0.00841268	-0.0100096	-0.0122492	-0.0142802	-0.0145024	-0.0170523	-0.0190419	-0.323586	-0.325934	-0.325793	-0.326462	-0.326768	-0.327222	-0.328232	-0.329188	-0.329987	-0.325258	-0.321799	-0.319906	-0.31953	-0.315528	-0.311688	-0.309998	-0.309285	-0.30903	-0.040962	-0.0416474	-0.0416152	-0.0417604	-0.0418423	-0.0418914	-0.0420438	-0.0423563	-0.0426145	-0.0415539	-0.0409425	-0.0404078	-0.0402471
steel production, chromium steel 18/8, hot rolled	0.343785	0.332711	0.33251	0.325465	0.317791	0.31021	0.306286	0.30272	0.300546	0.369285	0.382493	0.47029	0.637063	0.710613	0.731416	0.720865	0.734532	0.782805	4.0799	4.07866	4.03333	4.01193	3.98971	3.9845	3.98811	3.98836	3.97948	4.02843	3.82494	3.65287	3.47442	3.21014	3.11161	3.04778	3.00611	2.99081	1.17367	1.1831	1.15779	1.14569	1.13529	1.13359	1.13246	1.13519	1.13149	1.17494	1.12834	1.0804	1.03576
market for steel, low-alloyed	0.0636649	0.0601425	0.0616895	0.0587952	0.0563066	0.0538431	0.0525307	0.0514832	0.0508576	0.0732155	0.0781201	0.106871	0.160324	0.182896	0.1845	0.170855	0.160298	0.164888	1.41372	1.40785	1.39263	1.38584	1.37947	1.37902	1.38083	1.38088	1.37773	1.39127	1.33443	1.2878	1.23785	1.17124	1.14568	1.12755	1.11448	1.11093	0.409436	0.4094	0.402283	0.399177	0.396357	0.396143	0.396016	0.39698	0.395266	0.406664	0.392509	0.378944	0.366085
market for synthetic rubber	0.246658	0.237579	0.236327	0.229668	0.222072	0.214631	0.210479	0.207363	0.205971	0.26009	0.262487	0.329616	0.441899	0.504331	0.529053	0.510102	0.525563	0.558189	2.38375	2.38579	2.35653	2.34941	2.33933	2.33991	2.34965	2.35724	2.35819	2.34896	2.20101	2.08627	1.97811	1.78659	1.69543	1.64499	1.61709	1.61036	1.84853	1.85081	1.83594	1.83062	1.82527	1.82454	1.82526	1.82969	1.83008	1.84493	1.81313	1.782	1.75477
market for transport, freight, lorry >32 metric ton, EURO6	0.000941206	0.000885663	0.000880684	0.00083496	0.000784397	0.000734301	0.000707719	0.000687096	0.000678044	0.00103902	0.0010783	0.00155707	0.00231775	0.00273763	0.00291362	0.00284708	0.00298048	0.00325028	0.0835662	0.0836458	0.083457	0.0834075	0.0833376	0.0833454	0.083421	0.0834783	0.0834881	0.083413	0.0824291	0.0816553	0.0809425	0.0797247	0.0791489	0.0788144	0.0786051	0.0785288	0.0336916	0.0337536	0.033654	0.0336154	0.0335807	0.0335765	0.0335814	0.0336114	0.0336096	0.0337194	0.0334967	0.0332782	0.0330947
market for transport, helicopter	0.187694	0.177499	0.176983	0.169548	0.161596	0.15378	0.149538	0.145965	0.143921	0.213847	0.226216	0.316408	0.475053	0.545327	0.561163	0.54035	0.544344	0.582106	95.5081	95.4852	95.4343	95.4057	95.3753	95.3651	95.3669	95.3681	95.3611	95.4463	95.2431	95.0749	94.8968	94.6378	94.5391	94.4773	94.4387	94.4249	32.4268	32.4277	32.4022	32.389	32.3767	32.3729	32.3711	32.3742	32.3716	32.4227	32.3752	32.3275	32.2826
treatment of waste concrete, inert material landfill	-0.000503761	-0.000499805	-0.000500008	-0.000497379	-0.000494602	-0.000491889	-0.000490456	-0.000489197	-0.00048843	-0.000513338	-0.00051826	-0.000550859	-0.000612248	-0.000638676	-0.000644374	-0.000636905	-0.000637132	-0.000651058	-0.00490916	-0.00490445	-0.00488736	-0.0048792	-0.00487099	-0.00486903	-0.00487026	-0.00487026	-0.00486687	-0.00488623	-0.00481257	-0.00475067	-0.0046859	-0.00459205	-0.00455751	-0.00453511	-0.00452037	-0.00451552	-0.00354916	-0.0035507	-0.00354159	-0.00353727	-0.00353348	-0.00353278	-0.00353237	-0.0035334	-0.00353199	-0.00354783	-0.00353072	-0.00351347	-0.00349728
treatment of waste reinforced concrete, recycling	-1.96931e-05	-1.8318e-05	-1.83176e-05	-1.7341e-05	-1.63073e-05	-1.52834e-05	-1.4722e-05	-1.42643e-05	-1.40114e-05	-2.27954e-05	-2.40852e-05	-3.52248e-05	-5.52468e-05	-6.454e-05	-6.67707e-05	-6.33781e-05	-6.3428e-05	-6.76954e-05	-0.0054306	-0.00542883	-0.00542336	-0.00542108	-0.00541862	-0.00541821	-0.00541902	-0.00541944	-0.00541874	-0.00542258	-0.00539799	-0.00537797	-0.00535737	-0.00532613	-0.00531362	-0.00530604	-0.00530131	-0.00529996	-0.00186546	-0.00186559	-0.00186274	-0.00186147	-0.0018603	-0.00186007	-0.00186002	-0.00186051	-0.00186022	-0.00186461	-0.00185897	-0.00185338	-0.00184819
treatment of waste reinforcement steel, recycling	-0.000201436	-0.000187371	-0.000187366	-0.000177376	-0.000166803	-0.00015633	-0.000150588	-0.000145906	-0.000143319	-0.000233169	-0.000246362	-0.000360306	-0.000565106	-0.000660164	-0.000682981	-0.000648279	-0.000648789	-0.00069244	-0.0555483	-0.0555302	-0.0554743	-0.0554509	-0.0554258	-0.0554215	-0.0554298	-0.0554342	-0.055427	-0.0554663	-0.0552147	-0.05501	-0.0547992	-0.0544797	-0.0543518	-0.0542742	-0.0542258	-0.054212	-0.0190814	-0.0190827	-0.0190535	-0.0190405	-0.0190285	-0.0190263	-0.0190257	-0.0190307	-0.0190277	-0.0190727	-0.0190149	-0.0189578	-0.0189047
market for wire drawing, copper	0.0606843	0.0576599	0.0572031	0.0551697	0.0528288	0.0505221	0.0492366	0.0482185	0.0477049	0.065986	0.0674302	0.0897709	0.129296	0.149482	0.156448	0.150595	0.155016	0.165927	0.510428	0.509064	0.498376	0.494672	0.490184	0.489563	0.491763	0.493343	0.492716	0.496387	0.444868	0.403709	0.362821	0.295053	0.265566	0.248801	0.239356	0.236919	0.158772	0.159265	0.153613	0.151278	0.149028	0.148606	0.148617	0.149829	0.149683	0.157244	0.146033	0.134834	0.124611
zinc coating, pieces, adjustment per micro-m	0.00394351	0.00321546	0.00369249	0.00326015	0.00269478	0.00237629	0.00224656	0.00213892	0.0021092	0.00431482	0.00440355	0.00650029	0.00966329	0.0121529	0.0122921	0.0109487	0.010977	0.0116796	0.0403496	0.0397361	0.0385957	0.0385044	0.0383659	0.0386167	0.0391897	0.0398105	0.0401619	0.0381703	0.0340606	0.0310404	0.0279381	0.0215709	0.0181312	0.0165406	0.0156873	0.0155023	0.0127877	0.0125701	0.0120136	0.0119118	0.0117924	0.0117898	0.0118786	0.0121571	0.0122552	0.0122639	0.0112823	0.0103547	0.00958597
[truncated: 275 more columns]

[truncated: 5 more sheets: Intensity_ReCiPe_Stat, Results_ImpactPerMW, Results_ImpactPerMWh, Results_Fleet_Impact_SP, Results_Fleet_Impact_SD]
